# Supplementary material for: ZBED Evolution: Repeated Utilization of DNA Transposons as Regulators of Diverse Host Functions
Source: PLoS One. 2013 Mar 22;8(3):e59940. doi: 10.1371/journal.pone.0059940 (PMC3606216; doi:10.1371/journal.pone.0059940)
Supplement: Figure S2 — DNA alignment of ZBED and related sequences analyzed in this study. (TXT) [file pone.0059940.s002.txt]

#Nexus
BEGIN DATA;
dimensions ntax=75 nchar=1983;
format interleave=yes datatype=DNA gap=- missing=? matchchar=.;
matrix
Aphid_XM_003243246	---------ATGCGACCAGGAAATAAGCAACGTTCGATAGTGTGGGAGCATTTTAAAAAA
Armadillo_ZBED2_ENSDNOT00000013016	ACCCCAGTGCCCCACAGTCGGGGGACCCGGTTTTCTGAGGCGTGGGAGTACTTCCACCTG
Chicken_ZBED1_XP_416859	---------------------CCAAGAGCAAAGAGTAAAGTGTGGAAGTACTTTGGGTTT
Chicken_ZBED4_NM_001199541	------------CCTGTCAATAGCAAGAAGACCTCAAAACTGTGGAATCACTTTTCAATT
Chimp_C7ORF29_XM_001134757	------------------------------------------------------------
Cow_ZBED1_XM_002700428	---------------------CCGCGCGCCAAGAGCAAAGTGTGGCGCTACTTCGGCTTC
Cow_ZBED2_XM_590046	ACCCCGATGCCCCACAACAAGGGGACTCGGTTTTCTGAGGCCTGGGAATATTTCCACTTG
Cow_ZBED3_XM_590046	GACGCGGCTGCGGGCCGCCTGGGGGCGCCGTACTCCGAGGCCTGGGGGTACTTCCACCTG
Cow_ZBED4_XM_002687994	------------CCCGTCAACAGCAAGAAGACCTCCAAGCTCTGGAACCATTTTTCTATC
Cow_ZBED6_XM_003587043	---------------------AGAGCCAAGACATCTGCAGTTTGGAATTTTTTCTATACT
Dog_C7ORF29	------------------------------------------------------------
Dog_ZBED1_XM_548835	---------------------CCGCGCGCCAAGAGCAAAGTGTGGAAGTACTTTGGCTTC
Dog_ZBED2_XM_545093	ACCCCTATGCCGCACAACAAGGGGACCCGGTTTTCCGAGGTGTGGGAGTATTTCCACCTG
Dog_ZBED4_XM_538318	------------CCCGTTAACAGCAAGAAGACCTCCAAGCTGTGGAATCACTTCTCCATC
Dog_ZBED6_XM_003434303	---------------------AGAGCCAAGACATCTGCAGTTTGGAATTTTTTTTATACT
Dolphin_ZBED4_ENSTTRT00000009802	------------CCCGTCAACAGCAAAAAGACCTCCAAGTTGTGGAATCACTTTTCTATC
Frog_C7ORF29_XM_002941990	------------------------------------------------------------
Frog_ZBED1_XM_002933619	---------------------CCGAGAGCAAAGAGCAAGGTATGGAAGTACTTTGGGTTT
Frog_ZBED4_XM_002932186	------------CCAACAAACAGCAAAAAGACCTCAAAACTGTGGAATCACTTTTCAATT
Frog_ZBEDX_AAMC01120807	GTGCCGCTGGGCACCAAAAAACGCAAAAGCACCAGCGCGGTGTGGCAGTTTTTTAGCATT
Hobo_M69216	---------------------CATAAAGGAAAAAGTGTTATTTGGAGCATTTTATGTGAC
Fugufish_ZBED1_AJ620732	---------------------CCGCGAGCAAAAAGTAAAGTTTGGAAATACTTTGGATTT
Fugufish_ZBED4_ENSTNIT00000009737	------------CCCGTCTTCAGCAAGAAGACGTCCAAGCTGTGGAACCACTTCTCCATT
Hermit_U22467	GTTTTTCGTCTTTCAAAAAAAGCGCATAGCAGAAGCAAAATTTGGGAATTTTTTTGTCAA
Herves_AY462096	------ATGATGGCTCCAACAAACGCAACAACAAGCCCTGTCTGGGATCATTTTAGTCCG
Homer_AF110403	AGTTACAGCTTGTCTGGTAAGCGCAAAGGCCGAAGTTTCGTATGGAATATTTTATCAGAA
Human_C7ORF29_NM_138434	------------------------------------------------------------
Hopper_AF486809	------------ATGCGCCCTGGATTAAAGAGATCAGCCGTGTGGGAGTTTTTTACTAAG
Horse_C7ORF29_XM_001494375	------------------------------------------------------------
Horse_ZBED1_XM_001916785	---------------------CCGCGCGCCAAGAGCAAAGTGTGGAAGTACTTTGGCTTC
Horse_ZBED2_XM_001503190	ACCCCAATGCCCCACAACAAGGGGACCCGGTTTTCTGAGGCATGGGAGTATTTCCACCTG
Horse_ZBED4_NM_001256974	------------CCTGTTAATAGCAAAAAGACCTCAAAGTTGTGGAATCACTTTTCTATC
Horse_ZBED6_XM_001915375	---------------------AGAGCCAAGACATCTGCAGTTTGGAATTTTTTTTATACT
Hermes_L34807	---------------------CATAAAGGAACAAGTTTTATTTGGAACGTTTTAGCGGAT
Human_ZBED1_NM_001171135	---------------------CCCCGCGCCAAGAGCAAGGTGTGGAAGTATTTCGGCTTC
Human_ZBED2_NM_024508.4	ACTCCAATGCCCCACAACAAGGGCACCCGGTTCTCTGAGGCATGGGAATATTTCCACCTA
Human_ZBED3_NM_032367	CCGACGCCTCCCGGCCGCCTGGGGGCGCCATACTCCGAGGCCTGGGGCTACTTCCACCTG
Human_ZBED4_NM_014838	------------CCTGTTAATAGCAAAAAGACCTCGAAGCTGTGGAATCATTTTTCTATT
Human_ZBED6_NM_001174108	---------------------AGAGCCAAGACATCTGCCGTTTGGAATTTTTTTTACACT
Hydra_XM_002157451	------------ATGAGCTCAAACCGAAAAACAAGTTTAGTGTGGAAGTACTTCATAATT
Lizard_ZBED1_XM_003218808	---------------------CCAAGAGCAAAAAGTAAAGTTTGGAAGTACTTTGGCTTT
Lizard_ZBED4_XM_003224971	------------CCTATCAGTAGCAAAAAGACCTCAAAACTGTGGAATCATTTTTCAATT
Medakafish_ZBED4_ENSORLT00000014543	------------CCAGCTTTCAGCAAGAAGACATCAAAGTTGTGGAACCATTTCTCTATA
Mouse_ZBED3_NM_028106	GGCCTCTGTCCCGCGCCCGTGGGGCCATCATACTCCGAGGCCTGGGGCTACTTCCATCTG
Mouse_ZBED4_NM_181412	------------CCTACTAATAGCAAGAAGACCTCAAAGCTGTGGAATCACTTTTCTATT
Mouse_ZBED6_NM_001166552	---------------------AGAGCCAAGACATCTGCAGTTTGGAATTTTTTTTATACT
Nile_Tilapia_ZBED4_XM_003445069	------------CCTGTTTTCAGTAAAAAGACGTCAAAACTGTGGAATCATTTTTCCATT
Panda_C7ORF29	------------------------------------------------------------
Panda_ZBED1_XM_002920805	---------------------CCGCGTGCCAAGAGCAAAGTGTGGAAGTACTTTGGCTTC
Panda_ZBED2	ACCCCTACGCCGCACAACAAGGGGACCCGGTTTTCTGAGGTATGGGAGTATTTCCACCTG
Panda_ZBED4_XM_002917242	------------CCCGTCAGCAGCAAGAAGACCTCCAAGCTGTGGAACCACTTCTCCATC
Panda_ZBED6_XM_002918192	---------------------AGAGCCAAGACATCTGCAGTTTGGAATTTTTTTTATACT
Pig_C7ORF29_XM_003360795	------------------------------------------------------------
Pig_ZBED2_XM_003483325	ACTCCAATGCCCCACAACAAGGGGAGCCGCTTTTCGGAGGCTTGGGAGTACTTCCACCTG
Pig_ZBED3_XM_003123724	GACAGGGCTGCAGGCCGCCTGGGGACACCGTACTCCGAGGCCTGGGGGTACTTCCACCTG
Pig_ZBED4_XM_003126785	------------CCCGCCAACAGCAAAAAGACCTCGAAGCTGTGGAACCATTTTTCCGTC
Pig_ZBED6_XM_003130096	---------------------AGAGCCAAGACATCTGCAGTTTGGAATTTTTTCTACACA
Platypus_C7ORF29_XM_003429297	------------------------------------------------------------
Platypus_ZBED1_XM_001506630	---------------------CCGCGGGCGAAGAGCAAGGTGTGGAAGTACTTCGGGTTC
Sea_urchin_XM_787779	------------TTCATCATGCCGAAGGCAAAGAGTTTCGTGTGGAATCACTTCGAGAAA
Sea_urchin_ZBED_XM_792779	---------------------ATGGGCAAAACAAGTAAAGTGTGGAAAGTCTTTAACAAA
Sloth_ZBED2_ENSCHOT00000009698	GCCCCAGTGCCCCACAATCGGGGGACCCGGTTTTCTGAGGCTTGGGAGTATTTCCACCTG
Sloth_ZBED3_ENSCHOT00000003384	CCGGCGGCTCCCGGCCGCCTGGGGGCACCATCCTCCGAGGCCTGGGGATACTTTCACTTG
Sponge_z4_XM_003389599	------------------ATGTCAAAGAGAAGGTCACCAATATGGCAGTATTTTACTGCT
Sponge_ZBED1_XM_003390986	---GTGCTTGAATGGTTAATAATAGGCAATTTTATAATAATTGCCTATTACATTATAATA
Stickleback_ZBED1	---------------------CCACGGGCTAAGAGCAAAGTGTGGAAGTACTTTGGCTTC
Stickleback_ZBED4_ENSGACT00000025175	------------CCCGTTTTCAGTAAAAAGACATCAAAACTGTGGAACCATTTCTCCATT
Tunicate_z3_XM_002120963	------------ATGACAACTCATGGAAAGTTTTCTGCGGTGTGGAAATATTATGACCTA
Tunicate_z4_XM_002124021	------ATGAGTGCCATTGCGAAAGTTTCCTCTAGCAAAGTTTGGGATTATTTTAATGTT
Zebrafinch_ZBED4_XM_002188961	------------CCTGTTAGTAGTAAGAAGACCTCAAAACTGTGGAATCACTTTTCAATT
Zebrafish_ZBED_CR354586	GACATATGCATTTTAACTGTGACAAAGAATGAATCTGATGTGTGGAAGCATTTTGGTTTC
Zebrafinch_ZBED1_XM_002198303	---------------------CCGAGAGCAAAGAGTAAAGTGTGGAAGTACTTTGGGTTT
Zebrafish_AClike1_hAT-6_DR	CCGTGCGATCTGGTGAGCAAAAAAAACACCACCGCGGCGGTGTGGGAATATTTTGGCTTT
Zebrafish_AClike2_hAT-7_DR	---ATGGAACTGGTGGGCAAAAAAAACGCGACCAGCCCGATTTGGCAGTATTTTGGCTTT
Zebrafish_ZBED4_NM_001082941	------------CCCATTTTCAGCAAAAAGACTTCAAAACTATGGAATCACTTTTCTATT
Aphid_XM_003243246	AATAGTGACAAAACGACG------------------------------GTAACTTGCCAA
Armadillo_ZBED2_ENSDNOT00000013016	GCCCCGGCTCGTGCTGGG------------CACCACCCCAGCCAATACGCCACCTGCCGC
Chicken_ZBED1_XP_416859	GATACCAATGCGGAAGGA---------TGCATATTACAGTGGAAGAAAATCTACTGCCGT
Chicken_ZBED4_NM_001199541	TGCTCTGCAGATTCA---------------------------ACAAAAGTAATATGTATG
Chimp_C7ORF29_XM_001134757	------------------------------------------------------------
Cow_ZBED1_XM_002700428	GACACGAACGCCGAGGGC---------TGCATCCTGCAGTGGAAGAAGATCTACTGTCGC
Cow_ZBED2_XM_590046	GCCCCTGCCCGTGCCGGG------------CACCACCCCAACCAATATGCCACCTGCCGC
Cow_ZBED3_XM_590046	GCTCCCGCGCGCCCTGGC------------CACGCGGCGGGCCCCTGGGCCACCTGCCGG
Cow_ZBED4_XM_002687994	TGCTCCGCAGACCCC---------------------------ACGAAGGTCGCGTGCCTG
Cow_ZBED6_XM_003587043	GATCCTCAGCACATC---------------------------TCAAGAGCTGTGTGTAAT
Dog_C7ORF29	------------------------------------------------------------
Dog_ZBED1_XM_548835	GACACGAACGCGGAGGGA---------TGCATCCTGCAGTGGAAGAAGATCTACTGCCGC
Dog_ZBED2_XM_545093	GCCCCCGTTCGCGCTGGC------------CACCACCCCAACCAATACGCCACCTGCCGC
Dog_ZBED4_XM_538318	TGCTCCGCGGACCCC---------------------------ACCAAGGTGGTGTGCTTG
Dog_ZBED6_XM_003434303	GATCCTCAGCACATC---------------------------TCAAGAGCTGTGTGTAAC
Dolphin_ZBED4_ENSTTRT00000009802	TGCTCCGCAGACCCC---------------------------ACGAAGGTCGTGTGCTTG
Frog_C7ORF29_XM_002941990	------------------------------------------------------------
Frog_ZBED1_XM_002933619	GACACCAACGCAGAGGGA---------TGTATATTGCAGTGGAAGAAGATATACTGCCGC
Frog_ZBED4_XM_002932186	TGTTCTGCAGACTCA---------------------------ACAAAAGTTATATGTATG
Frog_ZBEDX_AAMC01120807	GATCGCACCAACATT---------------------------TGCCGCGCGATTTGCAAA
Hobo_M69216	ATTTTAAAGGAAGATGAAACTGTT---------CTGGACGGA---TGGCTGTTCTGCAGG
Fugufish_ZBED1_AJ620732	GACACAGATGCAGATGGC---------TGCATATTGCACTGGAAACGGATATATTGTCGC
Fugufish_ZBED4_ENSTNIT00000009737	TCGCCCGCCGATCCC---------------------------ACCAAGGTGGTCTGTTTG
Hermit_U22467	ATTGAAAAAGAAGATGGTAAAATT---------ATTGATGGA---CTGGTGATATGTGAG
Herves_AY462096	GTAGAAACT------------------------------------GGCGCAAAGTGCCTT
Homer_AF110403	ATTTTGAAACCGGACGGAACTTTA---------CTGGAAGGT---TTTGTTTACTGCCGC
Human_C7ORF29_NM_138434	------------------------------------------------------------
Hopper_AF486809	AATGGTAAT------------------------------------AACGTCAACTGCAAT
Horse_C7ORF29_XM_001494375	------------------------------------------------------------
Horse_ZBED1_XM_001916785	GACACGAACGCGGAGGGA---------TGCATCCTGCAGTGGAAGAAGATCTACTGCCGC
Horse_ZBED2_XM_001503190	GCCCCTGCTCGTGCTGGC------------CACCACCCCAACCAATATGCTACCTGCCGC
Horse_ZBED4_NM_001256974	TGCTCCACAGACCCC---------------------------ACTAAAGTCGTGTGCCTG
Horse_ZBED6_XM_001915375	GATCCTCAGCACATC---------------------------TCAAGAGCTGTGTGTAAT
Hermes_L34807	ATACAGAAAGAAGACGATACATTG---------GTGGAAGGG---TGGGTGTTTTGCCGA
Human_ZBED1_NM_001171135	GACACCAACGCCGAGGGA---------TGCATCCTGCAGTGGAAGAAAATCTACTGCCGC
Human_ZBED2_NM_024508.4	GCTCCTGCTCGTGCTGGG------------CACCATCCCAACCAGTATGCCACCTGCCGC
Human_ZBED3_NM_032367	GCGCCGGGGCGCCCCGGG------------CATCCGTCGGGCCACTGGGCCACCTGCCGT
Human_ZBED4_NM_014838	TGCTCCGCAGACTCC---------------------------ACAAAAGTCGTGTGCTTG
Human_ZBED6_NM_001174108	GATCCTCAGCACATC---------------------------TCAAGAGCTGTGTGTAAT
Hydra_XM_002157451	GAAGCAAAC---------------------------AATCCAAGAATGGTTCAGTGCAAA
Lizard_ZBED1_XM_003218808	GATACCAATGCAGAAGGA---------TGTATATTACAGTGGAAGAAAATCTACTGTCGT
Lizard_ZBED4_XM_003224971	TGTTCTGCAGATTCA---------------------------ACTAAAGTTATATGTATG
Medakafish_ZBED4_ENSORLT00000014543	TCACCTGCCGACCCT---------------------------ACAAAGGTGGTCTGTTTG
Mouse_ZBED3_NM_028106	GACCCAGCTCAGCCTAGG---------CACCGGATGATGAGCGCCTGGGCCACCTGCCGC
Mouse_ZBED4_NM_181412	TGTTCAGCAGACTCA---------------------------ACAAAGGTGGTGTGCCTG
Mouse_ZBED6_NM_001166552	GACCCTCAGCACATC---------------------------TCAAGAGCTGTGTGTAAC
Nile_Tilapia_ZBED4_XM_003445069	TCGCCTGCTGACCCT---------------------------ACAAAGGTGGTTTGTTTG
Panda_C7ORF29	------------------------------------------------------------
Panda_ZBED1_XM_002920805	GACACCAACGCCGAGGGA---------TGCATCCTACAGTGGAAGAAAATCTACTGTCGC
Panda_ZBED2	GCGCCTGTTCGTGCTGGC------------CACCACCCCAACCAATATGCCACGTGCCGC
Panda_ZBED4_XM_002917242	TGCTCCGCAGACCCC---------------------------ACGAAGGTCGTGTGCCTG
Panda_ZBED6_XM_002918192	GATCCTCAGCACATC---------------------------TCAAGAGCTGTGTGTAAT
Pig_C7ORF29_XM_003360795	------------------------------------------------------------
Pig_ZBED2_XM_003483325	GCCCCTGCCCGTGCTGGG------------CACCACCCCAACCAATATGCCACCTGCCGT
Pig_ZBED3_XM_003123724	GCGCCGGCGCGCCCAGGC------------CACGCTACGCGCCCCTGGGCCACCTGCCGG
Pig_ZBED4_XM_003126785	TGCTCCGCAGACCCC---------------------------ACGAAGGTGGATTGCTTG
Pig_ZBED6_XM_003130096	GATCCTCAGCACATC---------------------------TCAAGAGCTGTGTGTAAT
Platypus_C7ORF29_XM_003429297	------------------------------------------------------------
Platypus_ZBED1_XM_001506630	GACACCAACGCGGAAGGA---------TGCATCCTGCAGTGGAAGAAGATCTACTGCCGG
Sea_urchin_XM_787779	---------------------------------TTAAATGACAAAGAAACGAAATGCAAG
Sea_urchin_ZBED_XM_792779	ATTTCTGATAACAGT---------------------------------GTACAATGCAGG
Sloth_ZBED2_ENSCHOT00000009698	ACCCCCGCTCGTGCTGGG------------CACCACCCCAACCAATATGCCACCTGCCGC
Sloth_ZBED3_ENSCHOT00000003384	GCCCCAGCGCGTCCCGGG------------CACCCCACGGGCCACTGGGCCACCTGCCGG
Sponge_z4_XM_003389599	AGCGAAGGGGACAAGTCA------------------------------GCTATTTGTACT
Sponge_ZBED1_XM_003390986	GGCAATTTCACTGAACCA---------GACAAGAAGAAAAGGACCAATGTTTATTGTAAA
Stickleback_ZBED1	GACACGGATGCTAACGGC---------TTCATCTTGCGCTGGAAGCGGATCTACTGTCGC
Stickleback_ZBED4_ENSGACT00000025175	TCGCCCACCGACCCC---------------------------ACTAAGGTGGTTTGTTTG
Tunicate_z3_XM_002120963	GAAAATAAGGAGAGTGTG---------------------------AAGGCGAAATGCAAT
Tunicate_z4_XM_002124021	TCGGAAGGTTCA------------------------------------GTTAAGTGCCAA
Zebrafinch_ZBED4_XM_002188961	TGTTCTGCAGATTCA---------------------------ACTAAAGTAATATGTACA
Zebrafish_ZBED_CR354586	TCTCTGAAGAGAAACGAGAAAGGAGAAAATGTGACTGACAAAGAAAAAACGATATGCAGG
Zebrafinch_ZBED1_XM_002198303	GATACCAATGCAGAAGGA---------TGCATATTACAGTGGAAGAAGATCTACTGCCGT
Zebrafish_AClike1_hAT-6_DR	CGCCCGAACGAAAAAGGCGAAGTG---------GTGAACACCGAAGATGCGATTTGCAAA
Zebrafish_AClike2_hAT-7_DR	ACCCCGGATGAAAAAGGCGAACCG---------GCGGATGTGACCCAGGCGGTGTGCCGC
Zebrafish_ZBED4_NM_001082941	TCATCTGCAGACCCA---------------------------ACAAAGGTAGTCTGTTTG
Aphid_XM_003243246	GTCGAAAATCGTAAGAAGGACTTAAAGTTTTATGGA---------------AATACAACC
Armadillo_ZBED2_ENSDNOT00000013016	CTGTGTGGCAGGCAGGTGAGTCGTGGCCCT---------GGGGTTAACGTGGGCACCACA
Chicken_ZBED1_XP_416859	ATTTGCATGGCACAGATCGCCTATTCGGGA------AACACGTCCAACCTTTCCTACCAC
Chicken_ZBED4_NM_001199541	CACTGTGGACGTACAATAAGTAGGGGGAAA------AAGCCAACGAATCTAGGCACAAGT
Chimp_C7ORF29_XM_001134757	------------------------------------------------------------
Cow_ZBED1_XM_002700428	ATCTGCATGGCCCAGATCGCCTACTCGGGC------AACACCTCCAACCTGTCCTACCAC
Cow_ZBED2_XM_590046	CTGTGTGGCAGGCAGGTGAGCCGGGGCCCT---------GGGGTTAACGTGGGCACCACA
Cow_ZBED3_XM_590046	CTGTGCGGGGAGCAAGTGGGCCGCGGCCCG---------GGCTGGCACGCGAGCACCCCG
Cow_ZBED4_XM_002687994	CACTGTGGCCGGACCATCAGCCGGGGCAAG------AAGCCCACAAACCTGGGCACCAGC
Cow_ZBED6_XM_003587043	ATATGTAAACGAAGTGTGAGCCGGGGTAGG------CCAGGTTCTCACCTAGGAACTTCA
Dog_C7ORF29	------------------------------------------------------------
Dog_ZBED1_XM_548835	ATCTGCATGGCCCAGATCGCCTACTCGGGC------AACACCTCCAACCTCTCCTACCAC
Dog_ZBED2_XM_545093	CTGTGTGGCAGGCAGGTGAGTCGTGGCCCT---------GGGGTTAACGTGGGCACCACA
Dog_ZBED4_XM_538318	CACTGCGGCCGCACCATCAGCCGGGGGAAG------AAGCCCACCAACCTGGGCACCAGC
Dog_ZBED6_XM_003434303	ATATGTAAAAGAAGTGTGAGCCGGGGTAGG------CCAGGTTCTCACTTAGGAACTTCA
Dolphin_ZBED4_ENSTTRT00000009802	CACTGTGGCCGGACGATCAGCAGAGGCAAG------AAGCCGACCAACCTGGGCACCAGC
Frog_C7ORF29_XM_002941990	------------------------------------------------------------
Frog_ZBED1_XM_002933619	ATTTGTATGGCCCAAATTGCCTATTCTGGA------AACACCTCAAACCTTTCTTATCAC
Frog_ZBED4_XM_002932186	CACTGTGGTCGAACAATAAGCCGAGGGAAA------AAACCAACCAATTTAGGAACCAGT
Frog_ZBEDX_AAMC01120807	CTGTGCCAGCTGAGCGTGAGCCGCGGCAAA------CAGGGCGGCCATTTTGGCACCAGC
Hobo_M69216	CAATGCCAGAAAGTGCTCAAATTTTTACAC------------------AAAAACACCTCC
Fugufish_ZBED1_AJ620732	GTATGCATGAATCAAATAGCCTACTCTGGT------AACACCTCCAACCTTTCATACCAC
Fugufish_ZBED4_ENSTNIT00000009737	CACTGTAGCCGCACAATAAGCAGAGGCAAA------AAGACGACGAACCTCGGCACCAGC
Hermit_U22467	AAGTGTAATCGCATACTAAAATATAATGGA------------------AAGCAGACGTCT
Herves_AY462096	TATTGTTTAAAGGTGTTTAAGTATACTAAA------------------GGAACTACTTCG
Homer_AF110403	ACTTGCTTAAAAGTATTGAAATATTATAAT------------------GGTCAGACGTCT
Human_C7ORF29_NM_138434	------------------------------------------------------------
Hopper_AF486809	ATTTGTAAAAAAAATTTAAAGTTTGCTGGT---------------------AACACATCA
Horse_C7ORF29_XM_001494375	------------------------------------------------------------
Horse_ZBED1_XM_001916785	ATCTGCATGGCCCAGATCGCCTACTCGGGC------AACACCTCCAACCTCTCCTACCAC
Horse_ZBED2_XM_001503190	CTATGTGGCAGGCTGGTGAGCCGTGGCCCT---------GGGGTCAACGTGGGCACCACA
Horse_ZBED4_NM_001256974	CACTGTGGCCGGACAATAAGCAGGGGCAAG------AAGCCGAGTAACCTGGGCACCAGT
Horse_ZBED6_XM_001915375	ATATGTAAAAGAAGTGTGAGCCGGGGTAGG------CCCGGTTCTCACTTAGGAACTTCA
Hermes_L34807	AAATGCGAAAAAGTTTTAAAATACACAACT------------------AGGCAGACATCA
Human_ZBED1_NM_001171135	ATCTGCATGGCCCAGATCGCCTACTCCGGA------AACACCTCCAACCTGTCCTACCAC
Human_ZBED2_NM_024508.4	CTGTGTGGCAGGCAGGTGAGCCGTGGCCCT---------GGGGTCAACGTGGGCACCACT
Human_ZBED3_NM_032367	CTGTGCGGGGAGCAGGTGGGCCGCGGCCCG---------GGCTTCCACGCGGGGACCTCG
Human_ZBED4_NM_014838	CACTGTGGCCGGACCATCAGCCGGGGGAAG------AAGCCGACTAACTTGGGTACCAGC
Human_ZBED6_NM_001174108	ATATGTAAAAGAAGTGTGAGCCGGGGTAGG------CCAGGGTCCCACTTAGGGACTTCA
Hydra_XM_002157451	ATCTGCAACAGCAAAGTTTCAAGAGGATCTGAC---GACCCAAAAAAACAAGGATTAAGT
Lizard_ZBED1_XM_003218808	ATTTGTATGGCACAGATTGCCTACTCGGGA------AATACATCCAACTTGTCTTACCAT
Lizard_ZBED4_XM_003224971	CACTGTGGACGTACAATAAGTCGAGGGAAA------AAGCCAACCAATTTAGGAACCAGT
Medakafish_ZBED4_ENSORLT00000014543	CACTGTAACCGCACAATAAGCAGAGGCAAA------AAGACTACAAACCTTGGCACCAGC
Mouse_ZBED3_NM_028106	CTGTGCGGGCTGCAAGTGGGTGGCCTCCCC---------AACTTCCAGATGTGGACGCGG
Mouse_ZBED4_NM_181412	CACTGTGGCCGGACCATCAGCAGGGGCAAG------AAACCCACCAACCTGGGCACCAGC
Mouse_ZBED6_NM_001166552	ATATGTAAAAGAAGTGTGAGCCGGGGTAGG------CCAGGTTCCCACTTAGGAACTTCA
Nile_Tilapia_ZBED4_XM_003445069	CACTGTAGCCGCACAATTAGCAGAGGCAAA------AAGACTACTAACCTCGGCACAAGC
Panda_C7ORF29	------------------------------------------------------------
Panda_ZBED1_XM_002920805	ATCTGCATGGCCCAGATCGCCTACTCCGGC------AACACCTCCAACCTCTCCTACCAC
Panda_ZBED2	CTGTGTGGCAGGCAGGTGAGCCGTGGCCCC---------GGGGTTAACGTGGGCACCACA
Panda_ZBED4_XM_002917242	CACTGCGGCCGCACGATAAGCAGGGGGAAG------AAGCCCACCAACCTGGGCACCAGC
Panda_ZBED6_XM_002918192	ATATGTAAAAGAAGCGTGAGCCGGGGTAGG------CCAGGTTCTCACTTAGGAACCTCA
Pig_C7ORF29_XM_003360795	------------------------------------------------------------
Pig_ZBED2_XM_003483325	CTGTGTGGCAGGCAGGTGAGCCGTGGCCCT---------GGGGTTAACGTGGGCACCACG
Pig_ZBED3_XM_003123724	CTGTGTGGAGAGCAGGTGGGCCGCGGCCCG---------GGCTGGCACGCCGGCACCACG
Pig_ZBED4_XM_003126785	CACTGTGGCCGGACCATCAGCCGGGGCAAG------AAGCCCACCAACCTGGGCACCAGC
Pig_ZBED6_XM_003130096	ATATGTAAAAGAAGTGTGAGCAGGGGTAGG------CCAGGTTCTCACTTAGGAACCTCA
Platypus_C7ORF29_XM_003429297	------------------------------------------------------------
Platypus_ZBED1_XM_001506630	ATCTGCATGGCCCAGATCGCCTACTCGGGC------AACACGTCCAACCTCTCCTACCAC
Sea_urchin_XM_787779	ATTTGCAACACTATATTAGCGTACCACCAT------TCAACGGGAAGTATGATTTCTCAT
Sea_urchin_ZBED_XM_792779	ATCTGTGATAAGAAGTATGCATACAGCGGC------------------TCGTCGACGGGA
Sloth_ZBED2_ENSCHOT00000009698	CTGTGTGGCAGGCAGGTGAGTCGCGGCCCT---------GGGGTTAACGTGGGCACTACA
Sloth_ZBED3_ENSCHOT00000003384	TTGTGCGGGGAGCAGGTGAGCCGCGGCCCT---------GGCTTCCATGCGGGGACCCTA
Sponge_z4_XM_003389599	ACCTGTGGCACTCAAGTTTCTAGAGGAGGAAAG---TCTGTAAAGAGTTTCACTACAACT
Sponge_ZBED1_XM_003390986	CTATGCCCAAAAGTACTCAAGTATTCTGGA------AACACAACCAATATGTGTTACCAT
Stickleback_ZBED1	GTGTGTATGAGTCAAATCGCCTACTCCGGA------AACACCTCCAATCTGTCGTACCAC
Stickleback_ZBED4_ENSGACT00000025175	CACTGTGGCCGCACAATTAGCAGAGGCAAA------AAGACTACGAACCTCGGCACCAGC
Tunicate_z3_XM_002120963	ATATGTGGCATAGAAATTAGCAGAGGGAAA------ACCATTGGCTCCTTTACAACGTCA
Tunicate_z4_XM_002124021	CTGTGTAAGAACTTGGTCAGTCAAGGTTCCACT---TCTTCTGCTCAGAAAAATACAAGT
Zebrafinch_ZBED4_XM_002188961	CACTGTGGACGTATAATAAGTAGGGGGAAA------AAGCCAACAAACCTAGGCACAAGT
Zebrafish_ZBED_CR354586	CACTGCCAGACTGTGATAAAATACAAGTTGGGG---AATACGAGTAACATGAGGAGCCAT
Zebrafinch_ZBED1_XM_002198303	ATTTGCATGGCACAGATTGCCTATTCGGGA------AATACATCCAACCTTTCCTACCAC
Zebrafish_AClike1_hAT-6_DR	CTGTGCTATAAAAAAGTGATTGCGCGCGAT------------------GGCAACACCAGC
Zebrafish_AClike2_hAT-7_DR	CTGTGCAGCAAAGTGGTGCCGGTGAAAGGC------------------AGCCAGACCACC
Zebrafish_ZBED4_NM_001082941	CACTGTAGCCGCACAATTAGCAGGGGAAAA------AAGACAACAAATTTAGGCACTAGC
Aphid_XM_003243246	AATTTAAAAGAGCACTTAAAACGAAAACATCCAACGCTTATTGCTATTCCTGTGTCTACA
Armadillo_ZBED2_ENSDNOT00000013016	GCCTTATGGAAGCATCTGAAAAGCATGCACAGAGAGCAGCTGGAGAAGAGTGGCCATGGT
Chicken_ZBED1_XP_416859	CTCGAGAAAAACCACCCCGACGAATTCTGTGAATTTGTGAAAAGTAACACCGAGCAAATG
Chicken_ZBED4_NM_001199541	TGCCTTCTAAGACATTTGCAGCGGTTTCATAACAATGTATTGAAAACTGATGTCTCAGAG
Chimp_C7ORF29_XM_001134757	------------------------------------------------------------
Cow_ZBED1_XM_002700428	CTGGAGAAGAACCACCCCGACGAGTTCTGCGAGTTCGTCAAGAGCAACACGGAACAGATG
Cow_ZBED2_XM_590046	GCCCTATGGAAGCATCTGAAAAGCATGCACAAAGACGAGCTGGAGAAGAGCGGCCACGGT
Cow_ZBED3_XM_590046	GCGCTGTGGAAGCACCTGAGGAGCGCGCACCGGCGGGAGCTGGCGGAGAGCGCCGCCCGC
Cow_ZBED4_XM_002687994	TGCCTGCTGCGGCACCTGCAGCGCTTCCACAGCGGCGTGCTGAAGCCCGAGGGCGCCCGG
Cow_ZBED6_XM_003587043	ACACTTCAACGACACCTGCAGGCCACTCATCCCATCCATTGGGCAGTTGCCAACAAAGAC
Dog_C7ORF29	------------------------------------------------------------
Dog_ZBED1_XM_548835	CTGGAGAAGAATCACCCCGACGAGTTCTGTGAGTTTGTCAAGAGCAACACGGAGCAGATG
Dog_ZBED2_XM_545093	GCCTTGTGGAAACATCTGAAGAGCATGCATAGAGAGGAGCTGGAGAAGACTGGCCATGGT
Dog_ZBED4_XM_538318	TGCCTGCTGCGCCATCTGCAGCGCTTCCACGGCAGTGTGCTCAAGCCTGACGTGCCCAGG
Dog_ZBED6_XM_003434303	ACACTTCAACGACACCTGCAGGCCACACATCCCATCCATTGGGCTGTTGCCAACAAAGAC
Dolphin_ZBED4_ENSTTRT00000009802	TGTCTCCTGAGGCACCTGCAGAGGTTCCACGGCGGCGTGCTGAAGCCCGACGCCCCCAGG
Frog_C7ORF29_XM_002941990	------------------------------------------------------------
Frog_ZBED1_XM_002933619	CTTGAGAAAAACCACCCAGATGAGTATTGTGAATTTGTAAAGAGCAATACTGAACAAATG
Frog_ZBED4_XM_002932186	TGTCTCTTAAGACATTTGCAACGGTTTCACAGCAATGTTCTTCAAAACAATAGTGTTTCC
Frog_ZBEDX_AAMC01120807	GCGCTGATGCGCCATCTGGAAGGCAAACATCCGATTGAATGGGCGCGCGGCAAAATTAAC
Hobo_M69216	AATTTATCCCGCCATAAATGTTGTCTAACATTAAGACGACCAACGGAATTAAAAATTGTT
Fugufish_ZBED1_AJ620732	CTTGAAAAGTACCATCCTGTCGAGTTCAGCGAGTTCGTGAAGAGCAATTCCGATCAGGCA
Fugufish_ZBED4_ENSTNIT00000009737	TGCCTCTTCAGGCACCTGCAGAGGTTCCACGGACACGTTCTCGAAAGCAACAGCGCTATC
Hermit_U22467	AATCTCATCCGCCACAATTGTTATGTTGCACGAAGCCGCAACGTTGCGTTAAAACAAGTT
Herves_AY462096	AACTTGAAGCGGCATTTGAATTTAGTGCATAAAACTGTGCCGTATTTAAAGCAAAAG---
Homer_AF110403	AACCTAATTCGTCACCCATGCTGCAGAAATATTAAAACATCACAAGAATTAAGAACCGTC
Human_C7ORF29_NM_138434	------------------------------------------------------------
Hopper_AF486809	AATATGAATGATCACCTACGACGAAGGCATCCATCATCACATAGTGTGGGGGAGACTTCT
Horse_C7ORF29_XM_001494375	------------------------------------------------------------
Horse_ZBED1_XM_001916785	CTGGAGAAGAATCACCCCGACGAGTTCTGTGAGTTTGTCAAGAGCAACACGGAGCAGATG
Horse_ZBED2_XM_001503190	GCCCTGTGGAAGCACCTGAAAAGCATGCACAGAGAGGAGCTGGAGAAGAGTGGCCATGGC
Horse_ZBED4_NM_001256974	TGTCTCCTAAGGCATTTACAGAGGTTCCACAGCGGCGTGCTCAAGACTGATGTCCCCCAG
Horse_ZBED6_XM_001915375	ACACTTCAACGACACCTGCAGGCCACTCATCCCATCCATTGGGCTGTTGCCAACAAAGAC
Hermes_L34807	AACTTATGTCGTCATAAATGCTGTGCCTCTCTAAAGCAATCCCGAGAATTAAAAACTGTT
Human_ZBED1_NM_001171135	CTGGAGAAGAACCACCCCGAGGAATTCTGCGAGTTCGTCAAGAGCAACACGGAGCAGATG
Human_ZBED2_NM_024508.4	GCACTGTGGAAGCATCTGAAAAGCATGCACAGAGAGGAGCTGGAGAAGAGTGGCCATGGT
Human_ZBED3_NM_032367	GCGTTGTGGAGGCACCTGAGGAGCGCGCACCGGCGGGAGCTGGAG---AGCAGCGGCGCC
Human_ZBED4_NM_014838	TGTCTTCTGAGACATTTACAGCGGTTCCATAGCAACGTGCTGAAAACTGAGGTCTCGGAG
Human_ZBED6_NM_001174108	ACACTTCAACGACACCTGCAAGCCACACATCCTATCCATTGGGCTGTTGCCAACAAAGAC
Hydra_XM_002157451	GGACTCACGTCACACCTGAAGAATCATCATCCTGACATCAAACTTACGCCCGAAAAAGCA
Lizard_ZBED1_XM_003218808	CTTGAAAAAAATCATCCGGATGAGTTCTGTGAATTTGTGAAAAGCAACACCGAGCAGATG
Lizard_ZBED4_XM_003224971	TGCCTTCTAAGACATTTACAACGGTTTCATAGCAATGTCCTGAAACCAGATGCCTCAGAG
Medakafish_ZBED4_ENSORLT00000014543	TGCCTCTTCAGGCACATGCAGAGGTTTCACGGACACGTTCTTGAAAGTAACAATGCGATC
Mouse_ZBED3_NM_028106	GCGCTGTGCCAGCACCTGAGTGATGTGCACCTGCCGGAGCTGAAGAAGAGCGCTGCTCCG
Mouse_ZBED4_NM_181412	TGTCTCCTGAGACATCTGCAGCGGTTCCATGGCCATGTACTCAAGAATGATGTCTCAGAG
Mouse_ZBED6_NM_001166552	ACACTTCAACGACATCTTCAGGCCACGCATCCCATCCATTGGGCTGTTGCCAACAAAGAC
Nile_Tilapia_ZBED4_XM_003445069	TGCCTTTTCAGGCACATGCAGAGGTTTCACGGACATGTTCTTGAAAGTAACAATACTATC
Panda_C7ORF29	------------------------------------------------------------
Panda_ZBED1_XM_002920805	CTGGAGAAGAATCACCCCGATGAGTTCTGTGAGTTCGTCAAGAGCAACACGGAGCAGATG
Panda_ZBED2	GCCTTGTGGAAACATCTGAAGAGCATGCATAGAGAGGAGCTGGAGAAGACCGGCCACGGT
Panda_ZBED4_XM_002917242	TGCCTGCTGCGGCACTTGCAGCGCTTCCACAGCAGCGTGCTCAAGACCGACGCACCCAGG
Panda_ZBED6_XM_002918192	ACACTTCAACGACATCTGCAGGCCACACATCCCATCCATTGGGCTGTTGCCAACAAAGAC
Pig_C7ORF29_XM_003360795	------------------------------------------------------------
Pig_ZBED2_XM_003483325	GCCCTGTGGAAGCATCTGAAAAGCATGCACAAAGAGGAGCTGGAGAAGGGTGGCCACGGG
Pig_ZBED3_XM_003123724	GCGCTGTGGAAGCACCTGAGGAGCGCCCACAGGCGGGAGCTGGCGGAAAGCGCTGCCCGC
Pig_ZBED4_XM_003126785	TGCCTCCTGCGACACCTGCAGAGGTTCCACGGCAGCGTGCTGAAGCCCGACGCCCCCAGG
Pig_ZBED6_XM_003130096	ACACTTCAACGACACCTGCAAGCCACACATCCCATCCATTGGGCTGTTGCCAACAAGGAC
Platypus_C7ORF29_XM_003429297	------------------------------------------------------------
Platypus_ZBED1_XM_001506630	CTGGAGAAGAACCACCCGGATGAGTTCTGCGAGTTCGTCAAGAGCAACACGGAGCAGATG
Sea_urchin_XM_787779	ATAAACTTCAAGCATCCCAATGTATCACGAAGCACGACTGGCCCAAGGTCCCACCAAGAT
Sea_urchin_ZBED_XM_792779	GTGATGCTTAGTCACATCGCGAAAAGCCACTCTACAGCCCTTGATAAGGACAAATCTCAG
Sloth_ZBED2_ENSCHOT00000009698	GCCCTGTGGAAGCATCTGAAAAGCATGCACAGGGAGGAGCTGGAGAAAAGCGGCCATGGT
Sloth_ZBED3_ENSCHOT00000003384	TCGCTGTGGAAGCACTTGAAGAGCGCGCACCGGCGGGAGCTGGAGAAGAGCAGCGCCCGC
Sponge_z4_XM_003389599	AACCTGGTTAACCATCTCAAGAAACATCCTGCTGAATACAAGGAATATGAAGATGCGAAG
Sponge_ZBED1_XM_003390986	CTGGAGCTCAACCACCGCACACAATTTCTTCTACTTCAGGAGAATAAGAAAAAAGAAAAC
Stickleback_ZBED1	CTAGAAAAGAACCACCCTCTGGAGTTCAATGAATTTGTAAAGAGCAACACGGATCAGATG
Stickleback_ZBED4_ENSGACT00000025175	TGCCTCTTCAGGCACATGCAGAGGTTTCACGGACATTTTCTTGAAAGTAACAATGCTATC
Tunicate_z3_XM_002120963	GCTCTGTGGAAACATTTAGCACGGCATGATATTGACGTCGCAGGCTCTTCTCAGAAACCA
Tunicate_z4_XM_002124021	AACCTATGGTCACATTTGCGTAGTAAGCACAGAGAAGTAGAAGTGTATGAACAAGCGCAC
Zebrafinch_ZBED4_XM_002188961	TGCCTTCTAAGACATTTGCAGCGGTTTCATAACAATGTATTGAAACCTGATGTCCCAGAC
Zebrafish_ZBED_CR354586	TTGTTTAATCATCACCCCGAAAAGGTACGTGAAGATATGGGGAGCAAAATCAAGCCAGGT
Zebrafinch_ZBED1_XM_002198303	CTTGAGAAAAACCACCCTGATGAATTCTGTGAGTTTGTGAAAAGTAACACTGAGCAAATG
Zebrafish_AClike1_hAT-6_DR	AACCTGCGCAGCCATCTGCGCATTCATCATCCGCTGACCGCGGCGCGCATGGATCAGAGC
Zebrafish_AClike2_hAT-7_DR	AACATGTATGTGCATCTGCGCAGCCGCCATCCGGCGGAAGCGGCGAAACTGGCGCCGCGC
Zebrafish_ZBED4_NM_001082941	TGCTTATTTAGGCACATGCAGAGATTTCATGGCCATGTGCTTGAAAATAATAGCAATATC
Aphid_XM_003243246	ACAGACGATCCAGATTCTGATCTACAAAATCATACTGAACTTACTATTACGGAAAAAAAT
Armadillo_ZBED2_ENSDNOT00000013016	CAGGCAGGACAGCACCAGAATCCAAGG---------------------------------
Chicken_ZBED1_XP_416859	AGGGAGGCCTTTGCAACTGCATTTTCAAAA------------------AAAAAGCATCAG
Chicken_ZBED4_NM_001199541	ACTGTGTTATCCACATCTACGGATAATCAC---------------CACCCAGTTGCCAAA
Chimp_C7ORF29_XM_001134757	------------------------------------------------------------
Cow_ZBED1_XM_002700428	CGCGAAGCCTTCGCCAGCGCCTTCTCCAAG------------------CGCAAGCAGCAG
Cow_ZBED2_XM_590046	CAAGCTGGGCAGCGTCAGGACCCCAGG---------------------------------
Cow_ZBED3_XM_590046	CGCTCGCCACCCGCCGCC------------------------------------------
Cow_ZBED4_XM_002687994	GCTGCCCCACCCTCCCCTCCTGACACCCAG---------------CACCCCGTTGCTAAG
Cow_ZBED6_XM_003587043	AGTGGTGCAGTTGGAAATGGATTAGATGAAACAGCATACTGTGAAAATTCAACCCCAAGT
Dog_C7ORF29	------------------------------------------------------------
Dog_ZBED1_XM_548835	CGCGAGGCCTTTGCCACCGCCTTCTCCAAG------------------AAGCGGCAGCAG
Dog_ZBED2_XM_545093	CAGGTGGGGCAGCGCAAGGACCCGAGG---------------------------------
Dog_ZBED4_XM_538318	GCGGCGCGGGCCTCCTCGCCCAGCCTCCGC---------------CATCCAGTTGCCAAA
Dog_ZBED6_XM_003434303	AGTGGTGCGGTTGGAAATGGATTAGATGAGACAACATACTCTGAAAATTCAGTCTCAAGT
Dolphin_ZBED4_ENSTTRT00000009802	ACGGCGCCACCCTCCCCTCCTGGTGCCCGT---------------CATCCAGTTGCCAAA
Frog_C7ORF29_XM_002941990	------------------------------------------------------------
Frog_ZBED1_XM_002933619	AGAGAAGCATTTGCAACAGCCTTTTCCAAA------------------AAAAAACACCTG
Frog_ZBED4_XM_002932186	GAAACGTTGCGT---CCTGCCGATTCACAA---------------CATCCAGTTGCCAAA
Frog_ZBEDX_AAMC01120807	AAACCGAAAGGCCATAACATTATTGAAGTGAAATATGCGCCGAACCATCCGAAAGCGCAG
Hobo_M69216	TCG------------------------------------------GAAAACGACAAGAAA
Fugufish_ZBED1_AJ620732	CGTGAGGTGTTCGGCACCGTATTCTCTAGA------------------AGACGTCACGGT
Fugufish_ZBED4_ENSTNIT00000009737	TCAGGTGATGTGCCATCTGCTGGCGTCCGC---------------CACCCAGTTGCCAAA
Hermit_U22467	AAC------------------------------------------AGTGCAGATAAGGAA
Herves_AY462096	------------------------------------CCCATTAATAGCGAGACTAAAAAG
Homer_AF110403	ACG------------------------------------------GTGGAAGACAAGAAT
Human_C7ORF29_NM_138434	------------------------------------------------------------
Hopper_AF486809	TCGGCGATAGTCGAACGAGCACCTGCTGTACGATCTGAGCTTTCGGAAACTGAAAAGAGA
Horse_C7ORF29_XM_001494375	------------------------------------------------------------
Horse_ZBED1_XM_001916785	CGCGAGGCCTTTGCCACCGCCTTCTCCAAG------------------AAGCGGCAGCAG
Horse_ZBED2_XM_001503190	CAGACAGGGCAGCGCCAGGACCCAAAG---------------------------------
Horse_ZBED4_NM_001256974	ACGGCGCTGCCCGCCTCTCCAGGCATCCGG---------------CATCCAGTTGCCAAA
Horse_ZBED6_XM_001915375	AGTGGTGCGGTTGGAAATGGGTTAGATGAGACAACATATTGTGAAAATTCAATCTCAAGT
Hermes_L34807	TCA------------------------------------------GCTGATTGCAAAAAG
Human_ZBED1_NM_001171135	CGTGAAGCCTTCGCCACCGCCTTCTCCAAG------------------AAGAAGCAGCAG
Human_ZBED2_NM_024508.4	CAGGCTGGGCAGCGCCAGGATCCAAGG---------------------------------
Human_ZBED3_NM_032367	GGGAGCTCCCCACCTGCCGCGCCCTGC---------------------------------
Human_ZBED4_NM_014838	ACGGCTCGGCCCTCCTCTCCGGACACCCGG---------------CACCCAGTTGCCAAA
Human_ZBED6_NM_001174108	AGTGGTGCTGTTGCAAATGGATTAGATGAAACAACATGTTGTGGAAATCCAGTCTCAAGT
Hydra_XM_002157451	GAAAAT------------------------------------------CCAAAGAGGCAC
Lizard_ZBED1_XM_003218808	AGAGAGGCCTTTGCAACTGCTTTCTCAAAA------------------AAAAAGCATCAG
Lizard_ZBED4_XM_003224971	CCAGTATTGTCCTCATCTACAAATAGTCAT---------------CACCCTGTTGCCAAA
Medakafish_ZBED4_ENSORLT00000014543	TCAGGTGACGCACAGGATGCAGAAATCCAT---------------CACCCGGTTGCCAAA
Mouse_ZBED3_NM_028106	AGCTCGCCGACCACCATGCCCTGC------------------------------------
Mouse_ZBED4_NM_181412	GCCACTCTGTCCCGTTCTCCAGGCATCCGG---------------CATCCAGTTGCCAAA
Mouse_ZBED6_NM_001166552	AGTGGTGCTATTGGAAACGGATTAGATGAGACGACACATTGTGAAAATGCAGCCGCAAAT
Nile_Tilapia_ZBED4_XM_003445069	TCAGGTGATGTGCCGTCTGCTGAAATTCAT---------------CACCCGGTTGCCAAA
Panda_C7ORF29	------------------------------------------------------------
Panda_ZBED1_XM_002920805	CGCGAGGCCTTCGCCACCGCCTTCTCCAAG------------------AAGCGGCAGCAG
Panda_ZBED2	CAGGTGGGGCAGCGCAAAGACCCGAGG---------------------------------
Panda_ZBED4_XM_002917242	GCACCGCGGGCCTCCTCGCCCAGCCTCCGG---------------CATCCAGTTGCCAAA
Panda_ZBED6_XM_002918192	AGTGGTGCGGTTGGAAATGGATTAGATGAGACAACATGTTCTGAAAATTCAGTCTCAAGT
Pig_C7ORF29_XM_003360795	------------------------------------------------------------
Pig_ZBED2_XM_003483325	CAGGCAGGGCAGCGCCAAGACCCCAGT---------------------------------
Pig_ZBED3_XM_003123724	CACTCGCCGCCCTCTGCT------------------------------------------
Pig_ZBED4_XM_003126785	CCGGCCCCGTCGGCCTCCCCGGGGCTCCCC---------------CACCCAGCTGCCAAA
Pig_ZBED6_XM_003130096	AGTGGTGCAGTTGGAAATGGATTAGATGAGGCAACATACTGTGAAAATTCAACCTCAAGT
Platypus_C7ORF29_XM_003429297	------------------------------------------------------------
Platypus_ZBED1_XM_001506630	CGGGAGGCCTTCGCCACGGCCTTCTCCAAG------------------AAGAAGCACCAG
Sea_urchin_XM_787779	AAGATGCCCACTTCAATGAGAAAGGAGACG------------------CCGCGATCATCC
Sea_urchin_ZBED_XM_792779	CCGACGATGAGCGACTTCATCAAAGCACCA------------------ATGAGGAGGGAA
Sloth_ZBED2_ENSCHOT00000009698	CAGGCAGGGCAGTGCCAAGAACCAAGA---------------------------------
Sloth_ZBED3_ENSCHOT00000003384	CGCGAGCCGCCCTCTGCCTCCTGCCTG---------------------------------
Sponge_z4_XM_003389599	CGGAAAGAGCAGCTGGATGCTACTAGTACT------------------AGCAGAGCAGTT
Sponge_ZBED1_XM_003390986	GGCGAGTCTAATACATCTTCTGATTCAGCA------------------GCTAGGTGGAAC
Stickleback_ZBED1	CGCGAGGCGTTTGCCACGGCAATCCCCAGG------------------AGACGACACAGT
Stickleback_ZBED4_ENSGACT00000025175	TCAGGTGACGTGCCGTCTGCTGAAATTCAC---------------CACCCGGTTGCCAAA
Tunicate_z3_XM_002120963	ACTGAAACAGAATCTGTTCCAAAAAAGAGA------------------CCCACTGCTGCA
Tunicate_z4_XM_002124021	TGCCATAAAATAGGC---AAAAGTTCAAAG------------------GGTCGGTCCAGA
Zebrafinch_ZBED4_XM_002188961	ACAGTCTTATCCTCATCTACGGATAATCAC---------------CATCCAGTTGCCAAA
Zebrafish_ZBED_CR354586	CAAAAGACTATAAAAGAAGTGTTTACAGCC------------------GTGAGAGCACAA
Zebrafinch_ZBED1_XM_002198303	AGGGAAGCCTTTGCCACAGCATTTTCAAAA------------------AAAAAACATCAG
Zebrafish_AClike1_hAT-6_DR	GTGAGC------------------------------------GATAGCGCGCGCTGGAAA
Zebrafish_AClike2_hAT-7_DR	GAA---------------------------------------AACAGCGAACGCTGGGCG
Zebrafish_ZBED4_NM_001082941	TCAGGTGATGGGCCATCTGCTGAAACTCAA---------------CACCCAGCTGCCAAA
Aphid_XM_003243246	AATATTGATAAGTCTTTAATTAAAATGATCACGGCTGACTATCAGCCCTTATCAATAGTC
Armadillo_ZBED2_ENSDNOT00000013016	------------------------------------------------------------
Chicken_ZBED1_XP_416859	GAGCTGACGTCTGCAGTCATCAGCTTGATCTGTGAGGGCATGTATCCTGCTTCCATTGTT
Chicken_ZBED4_NM_001199541	AAAATCACAAGTCTTGTAGCTGAAATGATTGCACTTGACCTTCAGCCATATTCTTTTGTA
Chimp_C7ORF29_XM_001134757	------------------------------------------------------------
Cow_ZBED1_XM_002700428	GAGCTGACCACCGCCGTCATGGGCCTCATCTGCGAGGGCCTCTACCCGGCCTCCATTGTG
Cow_ZBED2_XM_590046	------------------------------------------------------------
Cow_ZBED3_XM_590046	------------------------------------------------------------
Cow_ZBED4_XM_002687994	AAAATCACAAGTCTCATTGCTGAGATGATCGCCCTTGACCTCCAGCCGTACTCGCTGGTG
Cow_ZBED6_XM_003587043	CAAATAAGTCAGGCAATTATTCAAATGATTGTGGAAGATATGCATCCTTACAACTATTTC
Dog_C7ORF29	------------------------------------------------------------
Dog_ZBED1_XM_548835	GAGCTCACGGCCGCCGTCATCGGGCTCATCTGCGAGGGCCTGTACCCCGCGTCCATCGTG
Dog_ZBED2_XM_545093	------------------------------------------------------------
Dog_ZBED4_XM_538318	AAAATCACAAGTCTCATAGCTGAAATGATTGCACTTGACCTCCAGCCATATTCTTTTGTA
Dog_ZBED6_XM_003434303	CAAATAAGTCAGGCAATTATTCAAATGATTGTGGAGGATATGCATCCTTACAACTACTTC
Dolphin_ZBED4_ENSTTRT00000009802	AAAATAACAAGTCTCATTGCTGAAATGATCGCACTTGACCTCCAGCCGTACTCGTTTGTG
Frog_C7ORF29_XM_002941990	------------------------------------------------------------
Frog_ZBED1_XM_002933619	GAGCTAACATCTTCTGTTATCAGCCTGATTTGTGAGGGAATGTACCCTGCTTCTATATTA
Frog_ZBED4_XM_002932186	AAAATTACAAGTCTTATAGCTGAAATGATTGCACTTGATCTTCAGCCATATTCCTTTGTA
Frog_ZBEDX_AAMC01120807	AGCTGGAACCGCAACATTGCGGAACTGGTGTGCGGCATGGCGCTGCCGTATAGCTTTATT
Hobo_M69216	GTAGCTATTGAAAAATGCACCCAATGGGTTGTCCAAGATTGTCGGCCGTTTTCTGCAGTA
Fugufish_ZBED1_AJ620732	GATCTGACAGCGGCCATCGTCACCTTCATTTGTGAGGGCTTGTACCCCGTTTCTCTTGTT
Fugufish_ZBED4_ENSTNIT00000009737	AAAATCACCAAACTTCTCGCAGAAATGCTTGCACTGGATCTTCAGCCATCAGCGATGGTG
Hermit_U22467	AATTATTTGTTAGCGTGTTCGCAATGGGTTGTAGAGGACTGTCGCCCATTTTCAATTGTA
Herves_AY462096	GTTTTAGATAGAATGTTGCTAGATCTAATTTGCAAAGAATGTTTGCCATTTAATTTAGTA
Homer_AF110403	GAAGCTGTAAAAAAATTTACATCCTGGGTTGTTGAAGACTGCCGACCATTTTCGGTTGTG
Human_C7ORF29_NM_138434	------------------------------------------------------------
Hopper_AF486809	AGTATAGATGAGTCTCTTATTAAAATGGTTACAAGAGATATGCAACCACTCTCTATTGTT
Horse_C7ORF29_XM_001494375	------------------------------------------------------------
Horse_ZBED1_XM_001916785	GAGCTCACGGCCGCCGTCATCGGGCTCATCTGCGAGGGCCTGTACCCCGCGTCCATCGTG
Horse_ZBED2_XM_001503190	------------------------------------------------------------
Horse_ZBED4_NM_001256974	AAAATAACAAGTCTCATAGCCGAAATGATTGCACTTGACCTTCAGCCATATTCTTTTGTA
Horse_ZBED6_XM_001915375	CAAATAAGTCAGGCAATTATTCAAATGATCGTGGAGGATATGCATCCTTACAACTACTTC
Hermes_L34807	GAAGCAATTGAAAAATGTGCACAATGGGTGGTACGAGATTGTCGGCCTTTTTCGGCCGTC
Human_ZBED1_NM_001171135	GAGCTGACGGCCGCCGTGCTGGGCCTCATCTGCGAGGGGCTGTACCCAGCCTCCATCGTG
Human_ZBED2_NM_024508.4	------------------------------------------------------------
Human_ZBED3_NM_032367	------------------------------------------------------------
Human_ZBED4_NM_014838	AAAATCACAAGTCTCATAGCTGAAATGATTGCACTTGACCTCCAGCCATATTCTTTTGTA
Human_ZBED6_NM_001174108	CACATAAGTCAGGCAATTATCCAAATGATTGTGGAGGATATGCATCCTTACAACTATTTC
Hydra_XM_002157451	CATGCTCTTATTGCTCCAAATTACGAAATTGCT---------------------------
Lizard_ZBED1_XM_003218808	GAGCTAACATCAGGGGTGGTTAGTTTAATATGTGAAGGGTTGTATCCCCCTTCTATTGTT
Lizard_ZBED4_XM_003224971	AAAATTACAAGTCTTATAGCTGAAATGATTGCACTTGACCTTCAGCCATTTTCTTTTGTA
Medakafish_ZBED4_ENSORLT00000014543	AAAATCACCAAACTTGTAGCGGAAATGCTCGCACTGGATCTCCAGCCATCAGCTGTGGTA
Mouse_ZBED3_NM_028106	------------------------------------------------------------
Mouse_ZBED4_NM_181412	AAAATCACAAGTCTCATAGCTGAAATGATTGCACTTGACCTTCAGCCATATTCCCTTGTA
Mouse_ZBED6_NM_001166552	CAAATAAGTCAGGCAGTTATTCAGATGATTGTGGAGGATCTGCATCCGTACAACTATTTC
Nile_Tilapia_ZBED4_XM_003445069	AAAATCACCAAACTTATTGCAGAAATGCTCGCACTGGATCTTCAGCCATCAGCTATGGTG
Panda_C7ORF29	------------------------------------------------------------
Panda_ZBED1_XM_002920805	GAGCTCACGGCCGCCGTCATCGGCCTCATCTGCGAGGGCCTGTACCCCGCGTCCATCGTG
Panda_ZBED2	------------------------------------------------------------
Panda_ZBED4_XM_002917242	AAAATCACAAGTCTCATAGCGGAAATGATTGCACTTGACCTCCAGCCATATTCTTTTGTA
Panda_ZBED6_XM_002918192	CAAATAAGTCAGGCAATTATTCAGATGATCGTGGAGGATATGCATCCTTACAACTACTTC
Pig_C7ORF29_XM_003360795	------------------------------------------------------------
Pig_ZBED2_XM_003483325	------------------------------------------------------------
Pig_ZBED3_XM_003123724	------------------------------------------------------------
Pig_ZBED4_XM_003126785	AAAATAACAAGTCTCGTGGCAGAAATGATCGCCCTTGACCTCCAGCCGTACTCGGTGGTG
Pig_ZBED6_XM_003130096	CAAATAAGTCAAGCAATAATTCAGATGATTGTGGAAGATATGCATCCTTACAACTACTTC
Platypus_C7ORF29_XM_003429297	------------------------------------------------------------
Platypus_ZBED1_XM_001506630	GAGCTGACGGCGGCCGTGGCGGGCCTGATCTGCGAGGGCATGTACCCGGCCTCCATCGTG
Sea_urchin_XM_787779	AAAATAACGAAGCTGATAGCGTCGATGATTGGAGAAGTCAACCTGCCGATAAGTATGGTA
Sea_urchin_ZBED_XM_792779	ACGATTACAGACAAGATTGTCGAACTAATCGCTAGAGAAAGTTTGCCAATAAGTCTGGTG
Sloth_ZBED2_ENSCHOT00000009698	------------------------------------------------------------
Sloth_ZBED3_ENSCHOT00000003384	------------------------------------------------------------
Sponge_z4_XM_003389599	AATATAACAACTAAGGTAGCAGAAATGATTGCTGTTGACTGCCAACCAATGTCTATTGTT
Sponge_ZBED1_XM_003390986	CATCTAACTCAGTCAGTATGCTACTTCATAGCTAAAGATATGCAGCCTATTGATACTATT
Stickleback_ZBED1	GATCTCACAGTAGCTGTCATCACCTTCATCTGTGAGGGGCTGTACCCCGTGTCTCTGGTT
Stickleback_ZBED4_ENSGACT00000025175	AAAATCACCAAACTTCTCGCAGAAATGCTCGCACTGGATCTTCAGCCATCGGCCATGGTA
Tunicate_z3_XM_002120963	GCGATAACAAATGCTTTGGCCGAAATGATCGCTGTAGATTTTCTACCTCTATCCATAGTG
Tunicate_z4_XM_002124021	AATTTGGATAAGCTGATAATTGAGATGATAGCTACAGATATACAGCCATTTTCA---GTC
Zebrafinch_ZBED4_XM_002188961	AAAATCACAAGTCTTGTAGCCGAAATGATTGCACTTGATCTTCAGCCATATTCTTTTGTA
Zebrafish_ZBED_CR354586	AGAATCACGAGATGCATTGGTGAATATATAGCCAAAGACCTACGGCCCTTTTCGGTAGTG
Zebrafinch_ZBED1_XM_002198303	GAACTGACATCTGCAGTCATCAGCTTAATTTGCGAGGGCATGTATCCAGCCTCCATTGTT
Zebrafish_AClike1_hAT-6_DR	ACCTGCACCGATGCGGTGACCAAATATCTGGCGAAAGAAATGGTGAGCTTTTATACCGTG
Zebrafish_AClike2_hAT-7_DR	CAGTGCACCGCGGCGGTGAGCAAATATATTGCGAAAGAAATGGTGAGCTATCATACCGTG
Zebrafish_ZBED4_NM_001082941	AAAATCACCAAACTCATTGCAGAAATGCTTGCACTGGATCTTCAGCCATCAACTGTAGTG
Aphid_XM_003243246	GAAAATGTTGGGTTTTTAGAGTACACAAAACAATTACAACCACTTTACACTCCTCCA---
Armadillo_ZBED2_ENSDNOT00000013016	------------------------------------------------------------
Chicken_ZBED1_XP_416859	GATGAGCCCACTTTCAAGGCTCTCTTGAGAACGGCTGATCCCAGGTATGAACTTCCT---
Chicken_ZBED4_NM_001199541	GACAACATTGGCTTTAACAGGCTGCTTGAATACTTGCAACCTCAGTATTCTTTACCT---
Chimp_C7ORF29_XM_001134757	------------------------------------------------------------
Cow_ZBED1_XM_002700428	GACGAGCCCACATTCAGGGCGCTGCTGAAGGCCGCTGAGCCGCGCTACGAGCTGCCG---
Cow_ZBED2_XM_590046	------------------------------------------------------------
Cow_ZBED3_XM_590046	------------------------------------------------------------
Cow_ZBED4_XM_002687994	GACAACGTTGGCTTCAATAGGCTGCTGGCATACTTGAAACCTCAGTACTCCCTGCCC---
Cow_ZBED6_XM_003587043	TCAACCCCAGCCTTTCAGAGGTTCCTGCAGATTGTGGCCCCTGACTATAGGTTACCG---
Dog_C7ORF29	------------------------------------------------------------
Dog_ZBED1_XM_548835	GACGAGCCGACGTTTAAGGTGCTGCTGAAGACCGCCGACCCCAGGTACGAGATGCCC---
Dog_ZBED2_XM_545093	------------------------------------------------------------
Dog_ZBED4_XM_538318	GACAATGTTGGCTTTAACCGGCTGCTCGAATACTTGAAACCTCAGTACTCTTTGCCC---
Dog_ZBED6_XM_003434303	TCAACTCCAGCCTTTCAGAGGTTCATGCAGATTGTGGCCCCTGACTATAGATTACCA---
Dolphin_ZBED4_ENSTTRT00000009802	GACAACGTTGGCTTCAACAGGCTGCTCGGATACTTGAAACCTCAGTACTCTCTGCCC---
Frog_C7ORF29_XM_002941990	------------------------------------------------------------
Frog_ZBED1_XM_002933619	GATGAACCTACATTTAAAAACCTTTTAAAAACAGCAGAACCAAGGTATGAGGTTCCT---
Frog_ZBED4_XM_002932186	AATAATGTAGGATTCAATAGACTACTTGAATATCTTCAGCCTCAATATTCATTACCA---
Frog_ZBEDX_AAMC01120807	ACCAGCAAAGCGTTTAAAAAATTTATGGCGCGCGCGGATCCGAAATATTGCGTGCCG---
Hobo_M69216	ACCGGAGCCGGATTTAAAAATTTGGTGAAGTTTTTCCTACAAATCGGCGCTATCTATGGG
Fugufish_ZBED1_AJ620732	GAAGAACCATCCTTCAAGACCTTAATGACTACAATTGATCCAGGCTATTCTCCACCA---
Fugufish_ZBED4_ENSTNIT00000009737	GAGAATGCTGGACTCAGCAGACTACTAGAGTACCTCCAGCCTCAGTATTCTCTACCA---
Hermit_U22467	GACGGCAAAGGTTTTAAAAAAATGGTACAATCGCTTCTCAATATTGGGACAAAATATGGA
Herves_AY462096	GAAAGTGAAATTTTCAAAAAATTCGTTTATACATTAAATCCGAACTATATTATGCCTACA
Homer_AF110403	CAAGGCTCAGGCTTTATAAAACTTGTGAAATTCTTCATAAAGATAGGTGCATCGTATGGC
Human_C7ORF29_NM_138434	------------------------------------------------------------
Hopper_AF486809	GAAAATGAAGGATTTCGAGAATATACAAAAAAGCTTCAGCCTTTGTATTCAATCCCAAAC
Horse_C7ORF29_XM_001494375	------------------------------------------------------------
Horse_ZBED1_XM_001916785	GACGAGCCGACGTTTAAGGTGCTGCTGAAGACCGCCGACCCCAGGTACGAGATGCCC---
Horse_ZBED2_XM_001503190	------------------------------------------------------------
Horse_ZBED4_NM_001256974	GACAATGTTGGCTTTAACAGGCTGCTCGAATACTTGAAACCTCAGTACTCTTTACCC---
Horse_ZBED6_XM_001915375	TCAACTCCAGCCTTTCAGAGGTTCATGCAGATTGTGGCCCCTGACTATAGGTTACCA---
Hermes_L34807	TCTGGATCCGGCTTTATCGATATGATAAAATTTTTTATTAAAGTTGGAGCCGAATATGGT
Human_ZBED1_NM_001171135	GACGAGCCCACCTTCAAGGTGCTGCTGAAGACGGCCGACCCCCGGTATGAGCTGCCC---
Human_ZBED2_NM_024508.4	------------------------------------------------------------
Human_ZBED3_NM_032367	------------------------------------------------------------
Human_ZBED4_NM_014838	GACAACGTTGGCTTTAACAGGCTGCTTGAATACTTGAAACCTCAGTACTCCCTCCCC---
Human_ZBED6_NM_001174108	TCAACCCCAGCCTTTCAGAGGTTCATGCAGATTGTGGCCCCTGATTATAGGTTGCCA---
Hydra_XM_002157451	------------------------------------------------------------
Lizard_ZBED1_XM_003218808	GACGAGCCCACCTTCAAGAATCTCTTAAGAATAGCTGACCCCCGATATGAACTTCCA---
Lizard_ZBED4_XM_003224971	GACAATATTGGCTTTAATCGACTGCTTGAATACTTGCAGCCTCAGTATTCGTTGCCT---
Medakafish_ZBED4_ENSORLT00000014543	GAGAATGCTGGACTGAACAGACTGCTAGAGTACCTCAAGCCTCAGTATTCTCTACCA---
Mouse_ZBED3_NM_028106	------------------------------------------------------------
Mouse_ZBED4_NM_181412	GACAACGTTGGCTTTAACAGGCTGCTCGAATACTTGAAACCTCAGTACTCTTTACCC---
Mouse_ZBED6_NM_001166552	TCAACCCCAGCCTTTCAAAGGTTTCTACAGATTGTCGCTCCTGACTATAGATTGCCA---
Nile_Tilapia_ZBED4_XM_003445069	GAGAATGCTGGACTGAATCGACTGCTAGAGTACCTCCAGCCTCAGTATTCTCTACCA---
Panda_C7ORF29	------------------------------------------------------------
Panda_ZBED1_XM_002920805	GACGAGCCCACGTTCAAGGTGTTGCTGAAGACGGCGGACCCCAGGTATGAGCTGCCC---
Panda_ZBED2	------------------------------------------------------------
Panda_ZBED4_XM_002917242	GACAATGTTGGCTTTAACAGGCTGCTCGAATACTTGAAACCTCAGTACTCTTTGCCC---
Panda_ZBED6_XM_002918192	TCAACTCCAGCCTTTCAGAGGTTCATGCAGATTGTGGCCCCTGACTATAGGTTACCA---
Pig_C7ORF29_XM_003360795	------------------------------------------------------------
Pig_ZBED2_XM_003483325	------------------------------------------------------------
Pig_ZBED3_XM_003123724	------------------------------------------------------------
Pig_ZBED4_XM_003126785	GACAGCGTCGGCTTCGGCAGGCTGCTCGGGCACCTGAGGCCCCAGTACTCCCTGCCG---
Pig_ZBED6_XM_003130096	TCAACCCCAGCCTTTCAGAGATTCATGCAGATTGTGGCCCCTGACTATAGGTTACCA---
Platypus_C7ORF29_XM_003429297	------------------------------------------------------------
Platypus_ZBED1_XM_001506630	GACGAGCCCACCTTCAAGGCGCTGCTGAAGGCGGCGGACCCCCGCTACGAGCTGCCC---
Sea_urchin_XM_787779	GAGGAGCCAAGTTTTAGAGAGCTTCTTCGTTACATTGAACCAGAGTACACGGCTCCT---
Sea_urchin_ZBED_XM_792779	GAAGCGGGCGCCTTCAAGGCATTACTGAAATGCCTTGAGCCAGGCTACGTCACACCG---
Sloth_ZBED2_ENSCHOT00000009698	------------------------------------------------------------
Sloth_ZBED3_ENSCHOT00000003384	------------------------------------------------------------
Sponge_z4_XM_003389599	GATGATATTGGTTTTACTCGTGTTTTACATGCAGCAGAGCCTAGATATACTCTACCT---
Sponge_ZBED1_XM_003390986	AATGACACAGGATTTCGTAAAATGCTGAAGCAATTTGAACCACGCTATATTCCTCCT---
Stickleback_ZBED1	GAAGAGCCTACTTTCAGGAGCTTGATGAGTACCGTCGATCCTGGGTACTCTCTACCC---
Stickleback_ZBED4_ENSGACT00000025175	GAGAACGCTGGACTGAGCCGACTGCTTGAGTACCTCCAGCCGCAGTATTCTCTGCCC---
Tunicate_z3_XM_002120963	GAATGTGTTGGATTTAAACGATTAATAAATACATTGCAACCCAGGTATTCAATCCCA---
Tunicate_z4_XM_002124021	ACAAATGACATAGGATTCAAACGTCTTCTGGCGACTGCAGAGCCAAGGTACAATCTT---
Zebrafinch_ZBED4_XM_002188961	GACAACATTGGCTTTAACAGGCTGCTTGAATATTTGCAACCTCAGTATTCTTTACCT---
Zebrafish_ZBED_CR354586	GACAATGAAGGTTTTAAGAGGCTAGTAAACATGCTGGAGCCAAAGTATAAAATCCCA---
Zebrafinch_ZBED1_XM_002198303	GATGAACCTACCTTCAAGGCCCTCTTGAGAACAGCGGACCCCAGGTATGAACTTCCA---
Zebrafish_AClike1_hAT-6_DR	GAAAAAAAAAGCTTTAAAGATATGGTGAAAGTGCTGGATGCGCAGTATGAACTGCCGGGC
Zebrafish_AClike2_hAT-7_DR	GAAAAAGCGAGCTTTAAAGATCTGCTGCAGACCTTTGATAAACAGTATGAACTGCCGGGC
Zebrafish_ZBED4_NM_001082941	GAAAATGTTGGCCTGAATCGCTTACTGGAATACCTCCAGCCACAGTATTCTTTACCT---
Aphid_XM_003243246	------------------------------AGTAGGAAATTATTAAGTACAAAGTTACTG
Armadillo_ZBED2_ENSDNOT00000013016	------------------------------------------------------------
Chicken_ZBED1_XP_416859	------------------------------AGCCGGAAGTATTTCTGTACAAAAGCTATT
Chicken_ZBED4_NM_001199541	------------------------------TCTCCATCTTACTTTTCTAGGACAGCAATT
Chimp_C7ORF29_XM_001134757	------------------------------------------------------------
Cow_ZBED1_XM_002700428	------------------------------AGCCGCAAGTTCTTCTGCGGCAAGGCCATC
Cow_ZBED2_XM_590046	------------------------------------------------------------
Cow_ZBED3_XM_590046	------------------------------------------------------------
Cow_ZBED4_XM_002687994	------------------------------CCGCCGGCCTACTTCTCCCGGACGGCCATC
Cow_ZBED6_XM_003587043	------------------------------TCTGAAACTTTCTTTTTCACTAAGGCTGTA
Dog_C7ORF29	------------------------------------------------------------
Dog_ZBED1_XM_548835	------------------------------AGCAGGAAGTACCTGTGCAGCAAGGCCATC
Dog_ZBED2_XM_545093	------------------------------------------------------------
Dog_ZBED4_XM_538318	------------------------------TCACCTTCTTACTTCTCCAGGACAGCCATC
Dog_ZBED6_XM_003434303	------------------------------TCTGAGACTTACTTTTTCACGAAGGCTGTT
Dolphin_ZBED4_ENSTTRT00000009802	------------------------------CCTCCGTCCTACTTCTCCAGGACGGCCATC
Frog_C7ORF29_XM_002941990	------------------------------------------------------------
Frog_ZBED1_XM_002933619	------------------------------ATGAGGAAGTATATATGTAGCAGGGTATTG
Frog_ZBED4_XM_002932186	------------------------------TCTGCATCTTACTTTTCAAGAACAGCAATC
Frog_ZBEDX_AAMC01120807	------------------------------AGCAAAAGCTTTTTTAGCGCGAAAGCGGTG
Hobo_M69216	GAACAGGTAGACGTCGATGACTTACTACCTGATCCAACAACATTAAGTCGGAAGGCCAAA
Fugufish_ZBED1_AJ620732	------------------------------TGTAAAAGTGACCTGTTGGTTAAAATGCTT
Fugufish_ZBED4_ENSTNIT00000009737	------------------------------CCTTCTTCTTATTTTACCAGCACTGCCGTA
Hermit_U22467	AATCACATAGACATAGCCGACATGGTGCCCAATTCCAGAACCATATCACGCCGAATAAGT
Herves_AY462096	CGAAAAAGTTTATCAAACGCCCTACTACCAAGCGTATATAATCAAGAATTTGAAAAGGCT
Homer_AF110403	GAACACGTCGATGTGGAGGATTTGTTACCGAGCGCAACAACAATTTCCCGCAATGTTCAA
Human_C7ORF29_NM_138434	------------------------------------------------------------
Hopper_AF486809	AGAAAACTTCTTTCCAACACAATGTTGCCTTCAAAATATAACGAGACACGGAAAAAGCTT
Horse_C7ORF29_XM_001494375	------------------------------------------------------------
Horse_ZBED1_XM_001916785	------------------------------AGCAGGAAGTACCTGTGCAGCAAGGCCATC
Horse_ZBED2_XM_001503190	------------------------------------------------------------
Horse_ZBED4_NM_001256974	------------------------------TCACCTTCTTACTTCTCTAGGACAGCTATC
Horse_ZBED6_XM_001915375	------------------------------TCTGAGACTTACTTTTTCACTAAGGCTGTA
Hermes_L34807	GAACATGTCAACGTTGAGGAATTGTTACCAAGTCCAATAACGCTATCGAGAAAGGTAACT
Human_ZBED1_NM_001171135	------------------------------AGCCGGAAGTACATCTCTACCAAGGCCATC
Human_ZBED2_NM_024508.4	------------------------------------------------------------
Human_ZBED3_NM_032367	------------------------------------------------------------
Human_ZBED4_NM_014838	------------------------------GCCCCTTCCTACTTCTCCAGGACAGCTATC
Human_ZBED6_NM_001174108	------------------------------TCAGAGACTTACTTTTTCACTAAGGCTGTA
Hydra_XM_002157451	---------------------------------AGCGAAAAATACTACAGAAGTTTACTG
Lizard_ZBED1_XM_003218808	------------------------------TGCAGAAAGTTTTTCTGCACAAAAGCAATT
Lizard_ZBED4_XM_003224971	------------------------------TCACCGTCTTATTTTTCTCGTACTGCGATT
Medakafish_ZBED4_ENSORLT00000014543	------------------------------CCATCATCTTATTTTACCAGCACTGCCATA
Mouse_ZBED3_NM_028106	------------------------------------------------------------
Mouse_ZBED4_NM_181412	------------------------------TCCCCTTCCTACTTCTCTAGAACAGCTATC
Mouse_ZBED6_NM_001166552	------------------------------TCAGAGACTTACTTTTTCACCAAAGCTGTA
Nile_Tilapia_ZBED4_XM_003445069	------------------------------CCCTCTTCTTACTTTACCAGCACTGCCATA
Panda_C7ORF29	------------------------------------------------------------
Panda_ZBED1_XM_002920805	------------------------------AGCAGGAAGTTCTTCTGCAGCAAGGCCATC
Panda_ZBED2	------------------------------------------------------------
Panda_ZBED4_XM_002917242	------------------------------TCACCTTCCTACTTCTCGAGGACAGCCATC
Panda_ZBED6_XM_002918192	------------------------------TCTGAGACTTACTTTTTCACGAAGGCTGTA
Pig_C7ORF29_XM_003360795	------------------------------------------------------------
Pig_ZBED2_XM_003483325	------------------------------------------------------------
Pig_ZBED3_XM_003123724	------------------------------------------------------------
Pig_ZBED4_XM_003126785	------------------------------CCCGCGTCCTACTTCTCCAGGACGGCCATC
Pig_ZBED6_XM_003130096	------------------------------TCTGAAACTTACTTTTTCACTAAGGCTGTC
Platypus_C7ORF29_XM_003429297	------------------------------------------------------------
Platypus_ZBED1_XM_001506630	------------------------------GGCCGCAAGTACTTCTGCACCAAGGCCATC
Sea_urchin_XM_787779	---------------------------------AGTCAGAAGTCAATGACTTCACAACTC
Sea_urchin_ZBED_XM_792779	---------------------------------TCAAGGAAGACAGTTTCCAGTAGGATA
Sloth_ZBED2_ENSCHOT00000009698	------------------------------------------------------------
Sloth_ZBED3_ENSCHOT00000003384	------------------------------------------------------------
Sponge_z4_XM_003389599	------------------------------AGTAGGAAGTACATGACTGACACAGTAATT
Sponge_ZBED1_XM_003390986	------------------------------GATAGAAAAACTGTATCTAATAAATACTTG
Stickleback_ZBED1	------------------------------AGCCAGAGGGAGGTGGCGGTTAAAATGCTT
Stickleback_ZBED4_ENSGACT00000025175	------------------------------CTTTCCTCGTACTTCACCAGCACCGCCATA
Tunicate_z3_XM_002120963	------------------------------TCCAGAAAATATTTGACCACAAATAAATTA
Tunicate_z4_XM_002124021	------------------------------AAAGATGAAAAGTATTACAGAACAGAAATG
Zebrafinch_ZBED4_XM_002188961	------------------------------TCTCCATCTTACTTTTCTAGGACAGCAATT
Zebrafish_ZBED_CR354586	------------------------------TCGCGGCCACACTTTAGTCAAACTGTTTTA
Zebrafinch_ZBED1_XM_002198303	------------------------------AGCCGGAAGTACTTCTGTACAAAAGCGATT
Zebrafish_AClike1_hAT-6_DR	CGCAAATTTTTTAGCCAGACCGCGGTGCCGCAGCTGTATAGCAAAGTGCGCGATGATGTG
Zebrafish_AClike2_hAT-7_DR	CGCAAATATTTTACCGAAACCGCGATTCCGAACCTGTATAACGAAACCCGCGATATTATT
Zebrafish_ZBED4_NM_001082941	------------------------------CCCTCATCCTATTTTACCAGCACAGCAATC
Aphid_XM_003243246	CCTGATCAGTATAACATAATTGTTTCTAAGCTCAAATCTATGTTAAACAACGTAAAT---
Armadillo_ZBED2_ENSDNOT00000013016	------------------------------------------------------------
Chicken_ZBED1_XP_416859	CCTGAAAAATACAACACCATTAGAGAGATTGTGTTAAAAGAGCTCACTGATGTCCTG---
Chicken_ZBED4_NM_001199541	CCAGATATGTATGATAATGTAAGACAAATAATTATTTCACATCTTAAAGAAGCTGAAAGT
Chimp_C7ORF29_XM_001134757	------------------------------------------------------------
Cow_ZBED1_XM_002700428	CCCGAGCGCTACGGCACCGTGCGCGAGGCGGTGCTCAAGGAGCTGGCGGACGCCGCC---
Cow_ZBED2_XM_590046	------------------------------------------------------------
Cow_ZBED3_XM_590046	------------------------------------------------------------
Cow_ZBED4_XM_002687994	CCGGGCATGTACGAGGACGTGAAGCACGTCATCATGGCACACCTGCAGGAAGCCGAGAGC
Cow_ZBED6_XM_003587043	CCTCGATTATATGATTCTGTCAGAGAAAAAATTTTCTTAACTTTGGAGAATGTTCAGACT
Dog_C7ORF29	------------------------------------------------------------
Dog_ZBED1_XM_548835	CCCGAGAAGTACGGCGCCGTCCGCGAGGCCGTCCTCAAGGAGCTCGGCGATGCGTCC---
Dog_ZBED2_XM_545093	------------------------------------------------------------
Dog_ZBED4_XM_538318	CCAGGCATGTACGATAATGTGAAACAGATCGTCCTGTCACACCTTAAGGAAGCGGAGAGC
Dog_ZBED6_XM_003434303	CCTCAATTATACGATTGGGTCAGGGAAAAAATTTTCCTAACTTTGGAGAATGTTCAAAGC
Dolphin_ZBED4_ENSTTRT00000009802	CCAGGTATGTACGACAATGTGAAACACATCATCATGTCACATCTCCAGGAAGCCGAGAGC
Frog_C7ORF29_XM_002941990	------------------------------------------------------------
Frog_ZBED1_XM_002933619	CCAGAGAAATATAATGCTATTCGGGAGATGGTTTTGAAAGATCTGACCGATATCTTG---
Frog_ZBED4_XM_002932186	CCCGATATGTATGAAAATGTAAAGCAGATCATAGTCTCGCACTTAAAAGAAGCAGAAAGC
Frog_ZBEDX_AAMC01120807	CCGCAGCTGTATGAAGCGGTGTGCGAAAAAGTGATGAGCGAACTGAAACGCAGCGAATGC
Hobo_M69216	TCGGATGCAGAAGAGAAGAGGAGTCTAATCTCGTCCGAGATAAAAAAAGCTGTGGATAGC
Fugufish_ZBED1_AJ620732	CCTCAGATGTACAGCCGCACCCGGGACGTGGTCCTTGGTGAACTTGCCAGTGTGGCG---
Fugufish_ZBED4_ENSTNIT00000009737	CCAGACATGTACGGAAGGGTGAAGGACGCCGTGCTGACCCACCTGAAAGAGGCCGAAGGC
Hermit_U22467	GACATTGCAGATGACAAAAGATCTAAAATAAATGAGGAATTGCAAATGGCAATAACGAGC
Herves_AY462096	AAAGAGAAATTATCGACCGCCAAA------------------------------------
Homer_AF110403	AAATGTGCAAATGAAAAAAAAGAAGAACTTAAAGAAGAAATAAATAATATTGTGAGCAGC
Human_C7ORF29_NM_138434	------------------------------------------------------------
Hopper_AF486809	CATGCCATTTTGCAAAATATTTCA------------------------------------
Horse_C7ORF29_XM_001494375	------------------------------------------------------------
Horse_ZBED1_XM_001916785	CCCGAGAAGTACGGCGCCGTCCGCGAGGCCGTCCTCAAGGAGCTCGGCGATGCGTCC---
Horse_ZBED2_XM_001503190	------------------------------------------------------------
Horse_ZBED4_NM_001256974	CCAGGTATGTATGATAATGTGAAACAGATAATTCTGTCACATCTTAAGGAAGCTGAGAGT
Horse_ZBED6_XM_001915375	CCTCAATTATATGATTGGGTCAGAGAAAAAATTTTCTTAACTTTGGAGAACGTTCAAAGC
Hermes_L34807	TCGGATGCAAAAGAAAAAAAAGCTCTGATTAGTCGAGAAATTAAGTCTGCTGTAGAGAAA
Human_ZBED1_NM_001171135	CCTGAGAAGTACGGGGCCGTCCGGGAGGTGATCCTGAAGGAGCTGGCCGAGGCCACC---
Human_ZBED2_NM_024508.4	------------------------------------------------------------
Human_ZBED3_NM_032367	------------------------------------------------------------
Human_ZBED4_NM_014838	CCAGGTATGTATGATAATGTGAAGCAGATAATTATGTCCCACCTTAAGGAAGCTGAGAGT
Human_ZBED6_NM_001174108	CCTCAGTTATATGATTGTGTCAGAGAAAAAATTTTCTTAACTTTAGAGAATGTTCAAAGC
Hydra_XM_002157451	GATCCGACTTACGAAAAAATTAAAGTTGCTCTCAAGGAAAAACTGGTTCAATCA------
Lizard_ZBED1_XM_003218808	CCTGAGAAATACAGTGCTGTTAAAGACATTGTGTTAAAAGAACTGACTGATATCCTG---
Lizard_ZBED4_XM_003224971	CCCAATATGTATGATAATGTCAAAGAGATAATTGTTTCACATCTTAAAGAAGCTGAGAGT
Medakafish_ZBED4_ENSORLT00000014543	CCAGATATGTACGAAAAGGTGAAGGACGTCGTGCTTACCCATTTGAAAGAGGCTGAAGGA
Mouse_ZBED3_NM_028106	------------------------------------------------------------
Mouse_ZBED4_NM_181412	CCAGGTATGTATGACAATGTGAAACAGATAATTATGTCACATCTGAAGGAAGCTGAGAGT
Mouse_ZBED6_NM_001166552	CCTCAGTTATATGATTCTGTTAGAGAAAAAATTTTCTTAACTTTAGAGAATGTTCAAAGC
Nile_Tilapia_ZBED4_XM_003445069	CCAGATATGTACGAAAGGGTGAAGGAGGTTGTGTTGACCCATCTGAAAGAAGCTGAAGGT
Panda_C7ORF29	------------------------------------------------------------
Panda_ZBED1_XM_002920805	CCCGAGAAGTACGGCGCCGTCCGCGAGGCCGTCCTCAAGGAGCTCAGCGACGCGTCC---
Panda_ZBED2	------------------------------------------------------------
Panda_ZBED4_XM_002917242	CCAGGTATGTACAATAATGTGAAACAGATCGTCCTGTCGCACCTGAAGGAGGCGGAGAGC
Panda_ZBED6_XM_002918192	CCTCAGTTATACGATTGGGTCAGAGAAAAAATTTTCTTAACTTTGGAGAATGTTCAAAGC
Pig_C7ORF29_XM_003360795	------------------------------------------------------------
Pig_ZBED2_XM_003483325	------------------------------------------------------------
Pig_ZBED3_XM_003123724	------------------------------------------------------------
Pig_ZBED4_XM_003126785	CCGGCCATGTACGACGGCGTGAGACACGTGGTCATGGCTCAGCTGCAGGAAGCCGAGAGC
Pig_ZBED6_XM_003130096	CCTCAATTATATGATTGGGTTAGAGAAAAAATTTTCTTGACTTTGGAGAATGTTCAAAGC
Platypus_C7ORF29_XM_003429297	------------------------------------------------------------
Platypus_ZBED1_XM_001506630	CCGGAGAGGTACGGCGCGCTCCGCGAGGCGGTGCTCAAGGAGCTGGCCGACGTGCCC---
Sea_urchin_XM_787779	CGCCTTTTGTATGACACAAAAAAGGCAAATATTAAGGCGGATTTGACCAATGCAGCT---
Sea_urchin_ZBED_XM_792779	CGATTATTGTATGAACATAAGAAGGAGGAGATACGGGAGTCCCTCGTCGGCGTCCAG---
Sloth_ZBED2_ENSCHOT00000009698	------------------------------------------------------------
Sloth_ZBED3_ENSCHOT00000003384	------------------------------------------------------------
Sponge_z4_XM_003389599	CCTCGAGTATATTCTGAAGTGCATATGAAAGTGGCAAAGGAAATATCTGAAGCAAAA---
Sponge_ZBED1_XM_003390986	CCTGAAATGCTTCAAACGGAGAAGAATCGAGTTCAAAAGCTTCTTGAATCTGCATTA---
Stickleback_ZBED1	CCTCAAATGTACTGTCGTACCCGGGACATGGTCTTCAGTGAGCTGGTTGGGGTTGTG---
Stickleback_ZBED4_ENSGACT00000025175	CCCGACATGTACGAACGGGTGAAGGACGTGGTGCTGACCCACCTGAAGGAGGCGGAGAGC
Tunicate_z3_XM_002120963	CCATCTATTTATAATAATGTACAAAAAAAAATAAAAGAAATGCTGAAAAACTCTGCC---
Tunicate_z4_XM_002124021	TTGCCTAAAGTTCACCTGAAAGTTGTTGATAAAATTAAAAATATGCTCAAAGAAGAA---
Zebrafinch_ZBED4_XM_002188961	CCAGATATGTATGATAATGTAAAACAAATAATTATTTCACATCTTAAAGAAGCCGAAAGT
Zebrafish_ZBED_CR354586	CCAGCTCTTTACAAAGAGACAAGGGAGAAAGTTGCACAGAGCCTCAAACAAGCAGAG---
Zebrafinch_ZBED1_XM_002198303	CCTGAAAAGTACAGTGCTATTAGAGAAATTGTGCTGAAAGAGCTCACTGAGGTTCTG---
Zebrafish_AClike1_hAT-6_DR	CAGGTGCTGCTGAGCGCGGCGGAT------------------------------------
Zebrafish_AClike2_hAT-7_DR	GCGAAAGATCTGAAAGCGGCGAAC------------------------------------
Zebrafish_ZBED4_NM_001082941	CCAGAAATGTATGAAAGTGTTAAAGAAGTAGTTCTTACCCACCTCAAGGAAGCTGAAGGT
Aphid_XM_003243246	---------------GATGTATCTGTAACAACAGATATGTGGACATCTGATTCCACAAAA
Armadillo_ZBED2_ENSDNOT00000013016	------------------------------------------------------------
Chicken_ZBED1_XP_416859	---------------TGGTGTGGCATATCCACAGACATGTGGAGGAGTGAAAACCAGAAC
Chicken_ZBED4_NM_001199541	GGA------------GTGATTCATTTTACATCTGGAATATGGATGAGC---AACCAAACA
Chimp_C7ORF29_XM_001134757	------------------------------------------------------------
Cow_ZBED1_XM_002700428	---------------TGGTGCGGCGTCTCCACCGACCTGTGGCGCAGCCAGACCCAGAAC
Cow_ZBED2_XM_590046	------------------------------------------------------------
Cow_ZBED3_XM_590046	------------------------------------------------------------
Cow_ZBED4_XM_002687994	GGC------------GTGGTCCACTTCACGTCGGGCATCTGGATGAGC---AGCCAGACG
Cow_ZBED6_XM_003587043	CAA------------AAGATCCACCTGACTGTGGACATATGGACCCAT---GACCCATCC
Dog_C7ORF29	------------------------------------------------------------
Dog_ZBED1_XM_548835	---------------TGGTGCGGCATCTCCACCGACATGTGGAGGAGCGACAACCAGAAC
Dog_ZBED2_XM_545093	------------------------------------------------------------
Dog_ZBED4_XM_538318	GGT------------GTGATCCATTTCACGTCCGGAATATGGATGAGT---AACCAGACC
Dog_ZBED6_XM_003434303	CAA------------AAGATCCACCTGACCGTGGACATTTGGACCCAT---GACCCATCC
Dolphin_ZBED4_ENSTTRT00000009802	GGT------------GTGGTCCACTTCACGTCTGGAATCTGGATGAGC---AGCCAGACC
Frog_C7ORF29_XM_002941990	------------------------------------------------------------
Frog_ZBED1_XM_002933619	---------------TGGTGTGGGATATCCACAGATATGTGGAAGAGTGTAACTCAAAAC
Frog_ZBED4_XM_002932186	GGT------------GTAATCCATTTTACAGCTGGAATATGGATGAGC---AGTCAAACG
Frog_ZBEDX_AAMC01120807	GCG------------CATGTGCATCTGACCACCCATGTGTGGAGCGGC---GGCCTGAGC
Hobo_M69216	GGA------------AGAGCAAGTGCGACCGTCGACATGTGGACTGACCAGTATGTCCAA
Fugufish_ZBED1_AJ620732	---------------TACTGCGGCATTGCTACGGACCTTTGGCAAAGTCAAACTCAGAAT
Fugufish_ZBED4_ENSTNIT00000009737	GGC------------GTGGTCCACTTCACCACTAGTATTTGGGTGAGC---AGTCAGACA
Hermit_U22467	GGA------------ACTGCATCCATTACTACAGATCTGAAT---------TTTGTGAAA
Herves_AY462096	---------------GCTATAGCTATTACGTCGGATGGATGGACAAACCTGAACCAAATA
Homer_AF110403	GGT------------GGAGCTTCAGCCACAATCGACATGTGGACGGATAACTATGTGAAG
Human_C7ORF29_NM_138434	------------------------------------------------------------
Hopper_AF486809	---------------CACCTTTCTATAACGACAGATATGTGGACTACTGACAGCCAGAAG
Horse_C7ORF29_XM_001494375	------------------------------------------------------------
Horse_ZBED1_XM_001916785	---------------TGGTGCGGCATCTCCACCGACATGTGGAGGAGCGACAACCAGAAC
Horse_ZBED2_XM_001503190	------------------------------------------------------------
Horse_ZBED4_NM_001256974	GGC------------GTGATCCACTTCACATCTGGCATATGGATGAGT---AACCAGACC
Horse_ZBED6_XM_001915375	CAA------------AAGATCCACCTGACTGTGGACATATGGACCCAT---GACCCATTC
Hermes_L34807	GAT------------GGTGCATCAGCAACGATAGATTTGTGGACCGATAATTATATAAAA
Human_ZBED1_NM_001171135	---------------TGGTGTGGCATCTCCACCGACATGTGGAGGAGTGAGAATCAGAAC
Human_ZBED2_NM_024508.4	------------------------------------------------------------
Human_ZBED3_NM_032367	------------------------------------------------------------
Human_ZBED4_NM_014838	GGT------------GTGATCCACTTCACGTCTGGAATATGGATGAGT---AACCAGACC
Human_ZBED6_NM_001174108	CAA------------AAGATACACCTGACTGTTGACATATGGACCCAT---GACCCATCC
Hydra_XM_002157451	------GAAGCTGAAAATGTGTCTGTCTGCCTTGATGCATGGTCATCA------TTTCAT
Lizard_ZBED1_XM_003218808	---------------TGGTGTGGCATATCTCTGGATATGTGGAGAAGTGAAAACCAGAAT
Lizard_ZBED4_XM_003224971	GGA------------GTAGTACATTTTACATCTGGAATATGGATGAGC---AATCAAACC
Medakafish_ZBED4_ENSORLT00000014543	GGT------------GTTGTCCACTTTACAACAAGTATTTGGGTCAGT---AGCCAGACT
Mouse_ZBED3_NM_028106	------------------------------------------------------------
Mouse_ZBED4_NM_181412	GGT------------GTGGTTCACTTCACCTCTGGAATATGGATGAGT---AGCCAGACT
Mouse_ZBED6_NM_001166552	CAA------------AAGATCCACCTGACTGCTGACATATGGACTCAT---GACCCTTCC
Nile_Tilapia_ZBED4_XM_003445069	GGT------------GTTGTCCACTTCACAACTAGTATTTGGGTCAGT---AGCCAGACA
Panda_C7ORF29	------------------------------------------------------------
Panda_ZBED1_XM_002920805	---------------TGGTGCGGCATCTCCACAGACATGTGGAGGAGCGAGAACCAGAAC
Panda_ZBED2	------------------------------------------------------------
Panda_ZBED4_XM_002917242	GGC------------GTGATCCACTTCACGTCCGGAATATGGATGAGT---AACCAGACC
Panda_ZBED6_XM_002918192	CAA------------AAGATCCACCTGACTGTGGACATATGGACGCAT---GACCCATCC
Pig_C7ORF29_XM_003360795	------------------------------------------------------------
Pig_ZBED2_XM_003483325	------------------------------------------------------------
Pig_ZBED3_XM_003123724	------------------------------------------------------------
Pig_ZBED4_XM_003126785	GGC------------GTGGTCCACTTCACGTCCGGGGTCTGGATGAGC---AGCCAGACG
Pig_ZBED6_XM_003130096	CAA------------AAGATTCACTTGACTGTGGACATATGGACCCAT---GACCCATCC
Platypus_C7ORF29_XM_003429297	------------------------------------------------------------
Platypus_ZBED1_XM_001506630	---------------TGGTGCGGCATCACCACGGACGCCTGGCGGAGCGAGAACCAGAAC
Sea_urchin_XM_787779	---------------TCGGTTGCTGTGACAATCGACAGTTGGACATCG---CGCACCCAA
Sea_urchin_ZBED_XM_792779	---------------CATGTTTCATATACCACGGACTGCTGGACAAGT---ATTGGAACT
Sloth_ZBED2_ENSCHOT00000009698	------------------------------------------------------------
Sloth_ZBED3_ENSCHOT00000003384	------------------------------------------------------------
Sponge_z4_XM_003389599	---------------TGGGTGAGCTGCACTTCTGATATTTGGAGCACCAACATCAGTAAT
Sponge_ZBED1_XM_003390986	---------------TTTTTTGCTTGTACTACTGATCTTTGGACTTCA---AGGGCACAT
Stickleback_ZBED1	---------------AACTGTGGCGTTTCCACCGACCTTTGGCATTGCCAAACTCAAAAC
Stickleback_ZBED4_ENSGACT00000025175	GGC------------GTCGTCCACTTCACGACGAGCATTTGGGTCGGC---AGCCAGACG
Tunicate_z3_XM_002120963	------------AGTTTAATATATGGCACCACGGACATCTGGACAAGT---CGGCAGCAA
Tunicate_z4_XM_002124021	---AATGCAGGAGAGAGTTTGTCATTTACTACAGATTGTTGGTCAGGT------TCAACT
Zebrafinch_ZBED4_XM_002188961	GGA------------GTGATCCATTTTACATCTGGAATATGGATGAGC---AACCAAACA
Zebrafish_ZBED_CR354586	---------------TGCATTTCAATCACAACAGACGGGTGGACTTCA---CGAGCCACT
Zebrafinch_ZBED1_XM_002198303	---------------TGGTGTGGCATATCCACAGATATGTGGAGGAGTGAAAACCAGAAC
Zebrafish_AClike1_hAT-6_DR	---------------AGCTATAGCCTGACCACCGATATGTGGAGCAGCGTGAACATGACC
Zebrafish_AClike2_hAT-7_DR	---------------TTTGTGGCGCTGACCACCGATATGTGGAGCAGCATTAACATGACC
Zebrafish_ZBED4_NM_001082941	GGA------------ATCATTCATTTCACAACAAGTGTTTGGATAGGC---AGCCAAACT
Aphid_XM_003243246	TCCTATATTACTGTTACTTGC---CATTTTATTTACAACGATAATTTATACTCGCCAGTT
Armadillo_ZBED2_ENSDNOT00000013016	------------------------------------------------------------
Chicken_ZBED1_XP_416859	AGGTCATATGTAACTGTCGCAGTTCACTTTCTCAGCAGTAGTCATTCCAACTGTCTGGTG
Chicken_ZBED4_NM_001199541	CGGGAATATCTAACCCTTACAGCTCACTGGGTAACATTTGAATCTTCATTACGACCACAG
Chimp_C7ORF29_XM_001134757	------------------------------------------------------------
Cow_ZBED1_XM_002700428	CGCACCTACGTGACGCTGTCGGCGCACTTCCTGGGCCGCGCGGCCCCCCACGGGCTGGCG
Cow_ZBED2_XM_590046	------------------------------------------------------------
Cow_ZBED3_XM_590046	------------------------------------------------------------
Cow_ZBED4_XM_002687994	CGGGAGTACCTGACCCTCACGGCGCACTGGGTCACCTTCGAGCCCGCGGCCCGGCCGCGC
Cow_ZBED6_XM_003587043	ACTGACTATTTCATTGTGACTGTACACTGGGTCTCTTTGGAAACTACACCTTCTTTCAAT
Dog_C7ORF29	------------------------------------------------------------
Dog_ZBED1_XM_548835	CGTGCCTATGTCACGCTGGCCGCGCACTTCCTGGGCGGCGGGGCCCCCGGCTGCCTGTCC
Dog_ZBED2_XM_545093	------------------------------------------------------------
Dog_ZBED4_XM_538318	CGCGAGTACCTGACGCTCACCGCCCACTGGGTCACCTTCGCGTCGTCGGCCCGGCCGTAC
Dog_ZBED6_XM_003434303	ACTGACTATTTCATTGTGACTGTGCACTGGGTTTCTTTGGAAACTGCACCTTCTTCCAGT
Dolphin_ZBED4_ENSTTRT00000009802	CGGGAGTACCTGACCCTCACCGCCCACTGGGTCACCTTTGAGTCGTCGGCCCGACCGCAC
Frog_C7ORF29_XM_002941990	------------------------------------------------------------
Frog_ZBED1_XM_002933619	AGGTCATATGTGACCCTCTCAGTCTACTTTATGTCTACTGGTCCCTCTAATTGTTTGTCT
Frog_ZBED4_XM_002932186	CGGGAATACTTAACACTTACTGCTCATTGGGTAACATTTGAGTCATCTTTTAGACCACAT
Frog_ZBEDX_AAMC01120807	GTGGATTATCTGGCGCTGACCGCGCATTGGAGCGTGCTGAACCCGGAAGATCTGCAGAGC
Hobo_M69216	AGAAACTTTTTGGGCATCACTTTCCATTACGAAAAAGAATTT------------------
Fugufish_ZBED1_AJ620732	AGAACATACATTTCCCTTTACCTACATTCAGTTAATTACGCCAACACAAGTGGCTTCTCA
Fugufish_ZBED4_ENSTNIT00000009737	AGGGAATACCTGACCCTCAGCGCCCACTGGGCCACGTACGAGTCCAGCCTGAGGCCCCAG
Hermit_U22467	AGACAATTTTTATGTGTAACATTTCATTTAATAAAAGATTTA------------------
Herves_AY462096	AGT---TTTTTTGCCTTAACAGGTCATTATATCGACGAAAAT------------------
Homer_AF110403	CGGAACTTTTTAGGAGTTACCTTCCACTACCAAAAAGACTTG------------------
Human_C7ORF29_NM_138434	------------------------------------------------------------
Hopper_AF486809	TCT---TTTTTAACTGTAACTAGTCATTTCATTTGGGAAAGC------------------
Horse_C7ORF29_XM_001494375	------------------------------------------------------------
Horse_ZBED1_XM_001916785	CGTGCCTATGTCACGCTGGCCGCGCACTTCCTGGGCGGCGGGGCCCCCGGCTGCCTGTCC
Horse_ZBED2_XM_001503190	------------------------------------------------------------
Horse_ZBED4_NM_001256974	CGTGAGTACCTGACACTCACTGCTCACTGGGTCACCTTTGAGTCGTCGGTCCGGCCGCAC
Horse_ZBED6_XM_001915375	ACTGATTATTTCGTTGTGACTGTACACTGGGTCTCTTTGGAAACTGTACCTTCTTCCAAT
Hermes_L34807	CGGAATTTTTTGGGAGTAACGTTACACTACCATGAAAACAAT------------------
Human_ZBED1_NM_001171135	CGCGCCTACGTCACGCTGGCCGCCCACTTCCTGGGCCTGGGCGCCCCCAACTGCCTGTCC
Human_ZBED2_NM_024508.4	------------------------------------------------------------
Human_ZBED3_NM_032367	------------------------------------------------------------
Human_ZBED4_NM_014838	CGTGAGTACCTGACCCTCACGGCCCACTGGGTTTCCTTCGAGTCGCCAGCCCGGCCGCGC
Human_ZBED6_NM_001174108	ACTGACTATTTTATTGTGACTGTACACTGGGTTTCTTTGGAAACTGCGTCTTTTCTCAAT
Hydra_XM_002157451	AATGGCTATCTGGGAATGACTGTTCACTTTATTTCCAAAGACTGGAACCGTGTCAAATTC
Lizard_ZBED1_XM_003218808	AGATCCTATGTGACACTAACAGTACACTTTCTCAGTTGTGGCTCTGCCAGCTGTCTGGCT
Lizard_ZBED4_XM_003224971	CGGGAATATTTGACTCTTACTGCTCACTGGGTGACGTTTGAGTCTAGGATTCGACCACAG
Medakafish_ZBED4_ENSORLT00000014543	AGGGAGTACTTGACCCTTACCGCCCACTGGGCGACATATGAATCCAGTGTCAGACCCCAA
Mouse_ZBED3_NM_028106	------------------------------------------------------------
Mouse_ZBED4_NM_181412	CGTGAATACCTGACCCTTACAGCTCACTGGGTCACCTTCGCATCCGCTGTCCGACCACAT
Mouse_ZBED6_NM_001166552	ACTGACTATTTCATTGTGACTGTACACTGGGTCTCTTTGGAAACTGCATCTTCTCCCAGT
Nile_Tilapia_ZBED4_XM_003445069	AGGGAATACCTAACCCTTACCGCCCACTGGGCGACGTACGAGTCAAGTGTCAGACCCCAA
Panda_C7ORF29	------------------------------------------------------------
Panda_ZBED1_XM_002920805	CGAGCCTATGTCACGCTGGCTGCCCACTTCCTGGGTGGCGGGGCGCCCGGCTGCCTGTCC
Panda_ZBED2	------------------------------------------------------------
Panda_ZBED4_XM_002917242	CGCGAGTACCTGACGCTCACCGCCCACTGGGTCACCTTCGCGTCGTCGGCCCGGCCGTAC
Panda_ZBED6_XM_002918192	ACTGACTATTTCATTGTGACTGTACACTGGGTCTCTTTGGAAACTGCACCTTCTTCCAGT
Pig_C7ORF29_XM_003360795	------------------------------------------------------------
Pig_ZBED2_XM_003483325	------------------------------------------------------------
Pig_ZBED3_XM_003123724	------------------------------------------------------------
Pig_ZBED4_XM_003126785	CGGGAGTACCTGACCCTCACCGCTCACTGGGTCACCTTCGAGTCGTCGGCCCGGCCGCAC
Pig_ZBED6_XM_003130096	ACTGACTATTTCACTGTGACTGTACACTGGGTCTCTTTGGAAACGCCATCTTCTTCAAAT
Platypus_C7ORF29_XM_003429297	------------------------------------------------------------
Platypus_ZBED1_XM_001506630	CGGGCCTACGTGACCCTGGCCGTCCACTTCCTCCAGGGCGGGCCCTCGGGCGGGCTGGGG
Sea_urchin_XM_787779	GAGGGGTACATGACACTCACAGCTCACATGGTCGATGAGCAATGGCAAAGCCACGCGTTG
Sea_urchin_ZBED_XM_792779	CGAGACTACATGACGGTGACGGCGCACACGATCGACGAGGATTGGTGTCGGGCAAACTTT
Sloth_ZBED2_ENSCHOT00000009698	------------------------------------------------------------
Sloth_ZBED3_ENSCHOT00000003384	------------------------------------------------------------
Sponge_z4_XM_003389599	GAATCCCTCATAAGTCTTACAGCTCATTGGTTGTCACCTATTTCATTTGACAGGAAATCA
Sponge_ZBED1_XM_003390986	CATGCCTATATTAGTCAGACTGTGCATTATATTGATGGTGACTTTTGCTTGCATAGCAAT
Stickleback_ZBED1	AGGACATACATCTCCCTCTCTATGCATTCAGTGAACTATGATTGCACCATTGGCTTCTCA
Stickleback_ZBED4_ENSGACT00000025175	AGGGAATACCTGACCCTCACTGCACACTGGGCGACGTACGAGTCCAGCGTCAGGCCCCCG
Tunicate_z3_XM_002120963	GTGTCATACGCGAGCCTCACTGGACACTTTGTGATGTGGAACAAAGGAGAGTTAAAACTT
Tunicate_z4_XM_002124021	GAATCTCTTATGAGTTTAACAGCTCATTTTATTGACAATCAATGGAAGAGAAAGCAACTA
Zebrafinch_ZBED4_XM_002188961	CGAGAATATCTAACCCTGACCGCTCACTGGGTAACATTTGAGTCTTCATTTCGACCACAG
Zebrafish_ZBED_CR354586	CAGAGCTATGTTACTATCACAGCACATGCTATGACAAGTGAATGGGAGATAAAAGCTTTT
Zebrafinch_ZBED1_XM_002198303	AGGTCATATGTAACTGTGGCAGTTCACTTTCTCAGCAGCGGTCCTGCCAACTGCCTGGCT
Zebrafish_AClike1_hAT-6_DR	CCG---TATATGAGCCTGACCGTGCATATTATTACCCCGGAT------------------
Zebrafish_AClike2_hAT-7_DR	CCG---TATATGAGCGTGACCGTGCATTATATTAGCGAAGAT------------------
Zebrafish_ZBED4_NM_001082941	CAAGAGTACTTGATTCTTACAGCCCACTGGGTGTCATTTGAGTCTCAAGTTCTGCCTCAG
Aphid_XM_003243246	ATT------------------------------------GCTACCAGAGAAGTATGCGAT
Armadillo_ZBED2_ENSDNOT00000013016	------------------------------------------------------------
Chicken_ZBED1_XP_416859	GTCAAC---------------------TCACGTTGCTTAAAAACGTTTGAAGTACCAGAG
Chicken_ZBED4_NM_001199541	TGT---------GAGGATTATCATTGTTCAGCACTATTAAATGTATCACAGGTTGATTGC
Chimp_C7ORF29_XM_001134757	------------------------------------------------------------
Cow_ZBED1_XM_002700428	GTGGGC---------------------TCCCGCTGCCTCAAGACCTTCGAGGTGCCCGAG
Cow_ZBED2_XM_590046	------------------------------------------------------------
Cow_ZBED3_XM_590046	------------------------------------------------------------
Cow_ZBED4_XM_002687994	TGC---------GAGGATCACCACTGCTCAGCGCTGCTGGACGTGTCGCAGGTGGACTGT
Cow_ZBED6_XM_003587043	AATGGCAGGATCCCCAACTTTAGAAGGTGGGCAGTTCTTTGTGTAACAGGTTTAGCCAAA
Dog_C7ORF29	------------------------------------------------------------
Dog_ZBED1_XM_548835	GTGGGG---------------------TCCCGCTGCCTGAAGACGTTCGAGGTCCCGGAG
Dog_ZBED2_XM_545093	------------------------------------------------------------
Dog_ZBED4_XM_538318	TGT---------GAGGACCACCACTGCTCAGCCCTGCTGGACGTGTCTCAGGTGGACTGT
Dog_ZBED6_XM_003434303	AATGGCAGGATCCCCAATTTTAGAAAGTGGGCAGTACTGTGTGTAACAGGGTTGGCCAAA
Dolphin_ZBED4_ENSTTRT00000009802	CGC---------GAGGACCACCACTGCTCGGCGCTGCTGGACGTGTCGCAGGTCGACTGC
Frog_C7ORF29_XM_002941990	------------------------------------------------------------
Frog_ZBED1_XM_002933619	GTAAAC---------------------TCCCGCTGTTTAAAAACATTCGAAGTCCCAGAG
Frog_ZBED4_XM_002932186	TGT---------GAAAATCACCACTGTTCAGCACTTCTGCATGTTTCGCAAATTGATTGT
Frog_ZBEDX_AAMC01120807	---------------ATTCAGCGCAAAAACGCGGTGCTGTGCACCAAAGGCTTTCCGAAA
Hobo_M69216	---------------AAACTTTGTGACATGATTTTGGGACTAAAATCGATGAATTTTCAA
Fugufish_ZBED1_AJ620732	GTGATC---------------------AACAGGTGTCTTAAAACCTTTGAAGTTCAGGAG
Fugufish_ZBED4_ENSTNIT00000009737	GGT---------CAGGACTTCCACTGCTCCGCCCTGTTGAGCGTCTCGCAAATCGACTGC
Hermit_U22467	---------------AAGTTAAAAGAAATTGTTTTAGATGTCAAATCAATGGATTTCGAG
Herves_AY462096	---------------TGCAAACTTAGTTCTATTTTGATAGAATGCTCGGAATTTGAAAAT
Homer_AF110403	---------------AAATTCTTCGACTTGGTTTTGGGAATGAAATCTATGAATTATGAA
Human_C7ORF29_NM_138434	------------------------------------------------------------
Hopper_AF486809	---------------AAAATGAACTCAGCAGTCCTGGCAACTAAAGTAGTGTTCGGC---
Horse_C7ORF29_XM_001494375	------------------------------------------------------------
Horse_ZBED1_XM_001916785	GTGGGG---------------------TCCCGCTGCCTGAAGACGTTCGAGGTCCCGGAG
Horse_ZBED2_XM_001503190	------------------------------------------------------------
Horse_ZBED4_NM_001256974	TGT---------GAGGACCACCACTGCTCAGCACTTTTAGATGTGTCACAGATTGACTGC
Horse_ZBED6_XM_001915375	AATGGTAGGATCCCTAATTTTAGAAAGTGGGCAGTGCTTTGTGTAACAGGTTTGGCCAAA
Hermes_L34807	---------------GAACTGCGAGATCTAATTTTAGGTTTAAAGTCCTTAGATTTTGAA
Human_ZBED1_NM_001171135	ATGGGC---------------------TCCCGCTGCCTGAAGACCTTCGAGGTGCCCGAA
Human_ZBED2_NM_024508.4	------------------------------------------------------------
Human_ZBED3_NM_032367	------------------------------------------------------------
Human_ZBED4_NM_014838	TGT---------GACGACCACCACTGCTCGGCGCTGTTGGACGTGTCGCAGGTGGACTGC
Human_ZBED6_NM_001174108	AATGGCAGGATCCCCGATTTTAGAAAGTGGGCAGTGCTTTGTGTTACAGGTTTGGCTAAA
Hydra_XM_002157451	TGCATC---------------------------------TCTTGTTCTTCATTTGATGAA
Lizard_ZBED1_XM_003218808	GTTAAT---------------------TCCCGTTGTTTAAAGACATTTGAAGTGCCGGAG
Lizard_ZBED4_XM_003224971	TGT---------GAAGATTACCATTGTTCAGCTCTCTTAAATGTATCACAGATTGATTGT
Medakafish_ZBED4_ENSORLT00000014543	GGG---------CAAGACTTTCACTGTTCTGCTCTTCTAAGTGTCTCACAAATAGACTGC
Mouse_ZBED3_NM_028106	------------------------------------------------------------
Mouse_ZBED4_NM_181412	TGT---------GAGGACCACCATTGCTCAGCACTTTTAGATGTCTCACAAATCGACTGT
Mouse_ZBED6_NM_001166552	AATGGTGGGACTCCCAATTTTAGAAAGTGGGCAGTACTTTGTGTTACAGGTTTAGCCAAA
Nile_Tilapia_ZBED4_XM_003445069	GGT---------CAAGACTTTCACTGTTCTGCTCTCCTAAGTGTCTCACAAATAGACTCT
Panda_C7ORF29	------------------------------------------------------------
Panda_ZBED1_XM_002920805	GTGGGC---------------------TCCCGCTGCCTGAAGACCTTTGAGGTCCCCGAG
Panda_ZBED2	------------------------------------------------------------
Panda_ZBED4_XM_002917242	TGC---------GAGGACCACCACTGCTCGGCCCTGCTGGACGTGTCGCAGGTCGACTGT
Panda_ZBED6_XM_002918192	AATGGCAAGATCCCCAATTTCAGAAAGTGGGCAGTACTTTGTGTAACAGGGTTGGCCAAA
Pig_C7ORF29_XM_003360795	------------------------------------------------------------
Pig_ZBED2_XM_003483325	------------------------------------------------------------
Pig_ZBED3_XM_003123724	------------------------------------------------------------
Pig_ZBED4_XM_003126785	CGC---------CAGGACCGCCACTGCTCGGCGCTGCTGGACGTGTCCCAGGTGGACTGC
Pig_ZBED6_XM_003130096	AGTGACAGGATCCCCAATTTTAGAAAGTGGGCAGTTCTTTGTGTAACAGGTTTGGCCAAA
Platypus_C7ORF29_XM_003429297	------------------------------------------------------------
Platypus_ZBED1_XM_001506630	CTGGCC---------------------TCGCGCTGCCTGAAGACCTTCGAGGTGCCCGAG
Sea_urchin_XM_787779	GTACTCGAGACATCACCCGTAGTAGCCGTCGACGAC---GAAGGCAGCACCATCCCTGAT
Sea_urchin_ZBED_XM_792779	GTGCTGGAAACCAAACCAGTGGTGGGAGTTGGG------GAGGAGGCAGACCAACCGCAG
Sloth_ZBED2_ENSCHOT00000009698	------------------------------------------------------------
Sloth_ZBED3_ENSCHOT00000003384	------------------------------------------------------------
Sponge_z4_XM_003389599	ATCATGCTT------------------------------AATGCTAGTCATATTCCAGGA
Sponge_ZBED1_XM_003390986	CTTCTA---------------------------------GAGTCAAAAGAGTTCTCTGAT
Stickleback_ZBED1	ATGATC---------------------AACCGGTGTCTAAAAACCTTTGAAGTACAGGGG
Stickleback_ZBED4_ENSGACT00000025175	GGT---------CAGGACTTCCACTGCTCGGCTCTCCTGAGCGTCTCGCAGATCGACTGC
Tunicate_z3_XM_002120963	GCACACGTTGTGCTT------------------------GCTTGTTCACAATTCGAAGAT
Tunicate_z4_XM_002124021	GTTTTG---------------------------------TCAGTAAAGTCAATGTCGGAG
Zebrafinch_ZBED4_XM_002188961	TGT---------GAGGATTACCATTGTTCAGCATTATTAAATGTATCACAGATTGATTGT
Zebrafish_ZBED_CR354586	GTCCTACAGACACGTGTA---------------------CTCTTTGAGTCACACACTGGA
Zebrafinch_ZBED1_XM_002198303	GTGAAC---------------------TCACGGTGTTTGAAAACATTCGAAGTACCAGAG
Zebrafish_AClike1_hAT-6_DR	---------------TGGAAACTGGAAAGCAAATGCCTGCAGACCACCTATTTTCCGGAA
Zebrafish_AClike2_hAT-7_DR	---------------TGGAAACTGGAAGCGAAATGCCTGGAAACCACCTTTATTAGCGAA
Zebrafish_ZBED4_NM_001082941	GGG---------CAAGATTTCCACTGCTCGGCCCTCCTTGGTGTTGCCTCAATTGACTGT
Aphid_XM_003243246	AGTCATACCGGAGAAAATATTGCTTCCGCACTATCATATATATTTAATGAATGGAATATA
Armadillo_ZBED2_ENSDNOT00000013016	------------------------------------------------------------
Chicken_ZBED1_XP_416859	GATAATACTGCAGAGACTATTACGCGAGTCCTTTATGAAACATTCATCGAATGGGGGATC
Chicken_ZBED4_NM_001199541	GACTACAACGGAATCAGCATTCAAAAGCAGTTAGAGTACTGGTGGGAAATGTGGATTACT
Chimp_C7ORF29_XM_001134757	------------------------------------------------------------
Cow_ZBED1_XM_002700428	GAGAACGCTGCCGAGACCATCACGCGCGTCCTCTACGAAGCGTTCATCGAGTGGGGCGTC
Cow_ZBED2_XM_590046	------------------------------------------------------------
Cow_ZBED3_XM_590046	------------------------------------------------------------
Cow_ZBED4_XM_002687994	GACTACAGCGGCAGCAGCATCCGGAAGCAGCTGGAGTGCTGGTGGGAGGCCTGGGTGACG
Cow_ZBED6_XM_003587043	AACTGTTTGATAACCAACATTTTACAAGAATTAAATGACCAGATTGGTCTGTGGCTTTCT
Dog_C7ORF29	------------------------------------------------------------
Dog_ZBED1_XM_548835	GACAACACCGCGGAGTCCATCACCAGGGTCCTGTACGAGGCCTTCATCGAATGGGGCATC
Dog_ZBED2_XM_545093	------------------------------------------------------------
Dog_ZBED4_XM_538318	GACTACAGTGGCAACAGCATCCGGAAGCAGCTGGAGTGCTGGTGGGAGGCCTGGGTGACG
Dog_ZBED6_XM_003434303	GACTGTTTGATAACCAACATTTTACAAGAATTAAATGACCAGATTGGTTTGTGGCTTTCT
Dolphin_ZBED4_ENSTTRT00000009802	GACTACAGCGGCGGCAGCGTCCAGAAGCAGCTGGAGTGCTGGTGGGAGGCCTGGGTGACG
Frog_C7ORF29_XM_002941990	------------------------------------------------------------
Frog_ZBED1_XM_002933619	GAAAACAAAGCAGAGACTATTACACGTGTACTGTATGAAACCTTCATTGAGTGGGGAATC
Frog_ZBED4_XM_002932186	GACTATAATGATGTTAGTGTTCAAAAACATCTAGAATACTTGTGGGAATCCTGGATAGCT
Frog_ZBEDX_AAMC01120807	GATTATATTGATGGCAGCATTCAGCAGGAACTGATTCGCCAGATGAACCTGTGGCTGAGC
Hobo_M69216	AAATCGACTGCCGAAAACATTTTAATGAAAATTAAAGGTTTATTTTCGGAATTC---AAT
Fugufish_ZBED1_AJ620732	GACAACACGGCTGAGAACATCACCCGAGCCATGTATGAAACCTTTGTTGATTGGGGAATA
Fugufish_ZBED4_ENSTNIT00000009737	GATCAGGACATGCAGGACATCCCGAAGCAGCTGGAATACCTGTGGGAGTCCTGGATCACC
Hermit_U22467	AGTAGCACAGCAAATAATGTGCTAACAAAATTAAATTCCATTTTGAAGAACTTC---GAA
Herves_AY462096	CCTCATAGTGGTAGGAATATAGCTAATTGGATTCAAGGTACCTTGAACAAATTT---GAC
Homer_AF110403	AGTTCTTCGGGTGACAATGTTCTTAATAAACTTAGCAGTATGTTTAAAGAATAT---GGT
Human_C7ORF29_NM_138434	------------------------------------------------------------
Hopper_AF486809	TCACATACTGCTCAAAATATAGCCACAGAATTAAAAAGCATTTTTGACGAGTGG---TCA
Horse_C7ORF29_XM_001494375	------------------------------------------------------------
Horse_ZBED1_XM_001916785	GACAACACCGCGGAGTCCATCACCAGGGTCCTGTACGAGGCCTTCATCGAATGGGGCATC
Horse_ZBED2_XM_001503190	------------------------------------------------------------
Horse_ZBED4_NM_001256974	GACTACAGCGGCAACAGCATTCAGAAGCAGCTGGAATGTTGGTGGGAGGCCTGGGTGACA
Horse_ZBED6_XM_001915375	GACTGTTTGATAACCAACATTTTACAAGAATTAAATGACCAGATTGGTCTGTGGCTTTCT
Hermes_L34807	AGATCCACAGCAGAAAATATTTATAAGAAGCTTAAAGCCATTTTTTTACAATTC---AAC
Human_ZBED1_NM_001171135	GAGAACACGGCGGAGACCATCACGCGAGTGCTCTATGAGGTCTTCATCGAGTGGGGCATC
Human_ZBED2_NM_024508.4	------------------------------------------------------------
Human_ZBED3_NM_032367	------------------------------------------------------------
Human_ZBED4_NM_014838	GACTACAGTGGCAACAGCATTCAGAAGCAGCTGGAGTGCTGGTGGGAAGCGTGGGTGACC
Human_ZBED6_NM_001174108	GACTGTTTGATAACCAATATTTTACAAGAATTAAATGACCAGATTGGTCTGTGGCTTTCT
Hydra_XM_002157451	AGTCATACTGCAAAAAATATTTTCAAAGAGATCAAAGCAGCAGCAGAGGAATGGGAAATT
Lizard_ZBED1_XM_003218808	GAAAATACTGGAGAAACCATTACTCGAGTCCTTTATGAAGTTTTCATTGAATGGGGAATC
Lizard_ZBED4_XM_003224971	GACTACAGTGGTATCAGCATTCAAAAGCAACTAGAATATTGGTGGGAAGCTTGGATAGCA
Medakafish_ZBED4_ENSORLT00000014543	GACCAAGATATGCACGACATCCCGAAGCAGCTGGAGTACCTGTGGGATTCTTGGATCACC
Mouse_ZBED3_NM_028106	------------------------------------------------------------
Mouse_ZBED4_NM_181412	GACTATAGTGGAAATAGCATTCAGAAGCAGCTGGAGTGTTGGTGGGAAGCCTGGGTGACT
Mouse_ZBED6_NM_001166552	GACTGTTTGATAACTAACATTTTACAAGAATTAAATGACCAGATTGGTCTGTGGCTTTCT
Nile_Tilapia_ZBED4_XM_003445069	GATCACGATATGCATGACATCCCAAAGCAGCTCGAGTATCTGTGGGATTCTTGGATCAAC
Panda_C7ORF29	------------------------------------------------------------
Panda_ZBED1_XM_002920805	GACAACACGGCCGAGTCCATCACCAGGGTCCTGTACGAGGCCTTCATTGAGTGGGGCATC
Panda_ZBED2	------------------------------------------------------------
Panda_ZBED4_XM_002917242	GACTACAGCGGCAACAGCATCCGGAAGCAGCTGGAGTGCTGGTGGGAGGCCTGGGTGACG
Panda_ZBED6_XM_002918192	GACTGCTTGATAACCAACATTTTACAAGAATTACATGACCAGATTGGTCTGTGGCTTTCT
Pig_C7ORF29_XM_003360795	------------------------------------------------------------
Pig_ZBED2_XM_003483325	------------------------------------------------------------
Pig_ZBED3_XM_003123724	------------------------------------------------------------
Pig_ZBED4_XM_003126785	GACTACAGCGGCAGCAGCGTCCAGAAGCAGCTGGAGTGCTGGTGGGAGGCCTGGGTGACG
Pig_ZBED6_XM_003130096	GACTGTTTGATAACCAACATTTTACAAGAATTAAATGACCAGATTGGTCTGTGGCTTTCT
Platypus_C7ORF29_XM_003429297	------------------------------------------------------------
Platypus_ZBED1_XM_001506630	GAGAACACGGCGGAGACCATCACCCGCGTCCTCTACGAGGCCTTCGTCGAGTGGGGGGTC
Sea_urchin_XM_787779	CGTCACATCAAGGTCATGCTTGCCGACCAGCTGAGGCGAGTCGTTGAGGACTGGGGGCTA
Sea_urchin_ZBED_XM_792779	CGCCACACCACCGAAGCGCTCCAAAACCAGTTGGAGAGGGTCGTGGAAGACTGGGGCCTT
Sloth_ZBED2_ENSCHOT00000009698	------------------------------------------------------------
Sloth_ZBED3_ENSCHOT00000003384	------------------------------------------------------------
Sponge_z4_XM_003389599	TCTCATACTGCTGATGCAATTAGAAAGAAGTGCAAGGAAATGCTTCAAACATGGGGTATT
Sponge_ZBED1_XM_003390986	TCACATACTGGGGAGCATATTGCTGAGGAGTTGAAGGGGGTTCTTGAAGACTGGAAGTTA
Stickleback_ZBED1	GACAACACGGCCAAGAACATCACCAGGGCCATGCACGAGGCCTTTGTAGAATGGGGGATA
Stickleback_ZBED4_ENSGACT00000025175	GATCACGATACGCACGACATCCCAAAGCAGCTGGAGTATCTGTGGGAATCCTGGATCGCC
Tunicate_z3_XM_002120963	AAGCACACTTCAGAACATATTCTGAATGAAATAAAAAAACAGGAAAGTGCATGGGATGTT
Tunicate_z4_XM_002124021	TCTCACACAGGAGATTACATAGGTAAAGTGTTCTTGGACATTCTTAGCCAGTGGGAAATT
Zebrafinch_ZBED4_XM_002188961	GACTACAATGGAATCAGTGTTCAAAAGCAACTAGAATACTGGTGGGAAACTTGGATTACT
Zebrafish_ZBED_CR354586	CACAACATAGGCGAGGTGTTAAAAGCTGCTGTTTCAGAGTGGGAGCTTGACATGATTTAC
Zebrafinch_ZBED1_XM_002198303	GATAACACTGCAGAGACCATTACACGAGTTCTTTACGAAACATTCATTGAGTGGGGGATC
Zebrafish_AClike1_hAT-6_DR	AGCCATACCGCGGATAACCTGGCGGCGACCCTGACCGCGGCGCTGCAGGAATGG---CAG
Zebrafish_AClike2_hAT-7_DR	AACCATACCGCGGAAGTGCTGGCGGAAGCGCTGAGCGATGCGATGCAGGATTGG---GAT
Zebrafish_ZBED4_NM_001082941	GACTTCAATATGCTGAACATACAGAAGCAGCTTGAATATCTTTGGGACACCTGGATGGGT
Aphid_XM_003243246	ACTCAC------AAAATAGTTACAATAGTGTCTGACAGTGGAGCAAATATAAAAAATGCT
Armadillo_ZBED2_ENSDNOT00000013016	------------------------------------------------------------
Chicken_ZBED1_XP_416859	AATACA---AAAGTCTTCGGTGCTACCACGGACTACAGCAAAGACATTGTGAAAGCTTGC
Chicken_ZBED4_NM_001199541	TCCATT---GGCCTTCAGATTGGGATTACTGTTACTGATAATCATAGT---ATAGAAAAA
Chimp_C7ORF29_XM_001134757	------------------------------------------------------------
Cow_ZBED1_XM_002700428	CACACC---AAGGTCTTCGGCGCCACCACGGACCGTAGCAAGGACTTGGCCCAGGCCTGC
Cow_ZBED2_XM_590046	------------------------------------------------------------
Cow_ZBED3_XM_590046	------------------------------------------------------------
Cow_ZBED4_XM_002687994	TCCACT---GGCCTGCAGGTGGGCATCACCGTCACCGACAACCCCAGC---ATCGGGAAG
Cow_ZBED6_XM_003587043	CCTAAT---TTCCTCATCCCTAGCTTCATTGTTTCTGACAGTTCTTCTAATGTAGTACAC
Dog_C7ORF29	------------------------------------------------------------
Dog_ZBED1_XM_548835	AGCGCC---AAGGTGTTCGGGGCCACCACGGACTGCGGCAAGGACATCGTGAAGGCGTGC
Dog_ZBED2_XM_545093	------------------------------------------------------------
Dog_ZBED4_XM_538318	TCCACT---GGCCTTCAGATTGGGATCACAGTCACCGACAACCCGAGC---ATCGGGAAG
Dog_ZBED6_XM_003434303	CCTAAT---TTCCTCATTCCTAGCTTCATTGTTTCCGATAATTCCTCTAACGTGGTACAT
Dolphin_ZBED4_ENSTTRT00000009802	TCCACT---GGCCTGCAGGTGGGCATCACAGTCACCGACAGCCCCAGC---ATAGGGAAG
Frog_C7ORF29_XM_002941990	------------------------------------------------------------
Frog_ZBED1_XM_002933619	AGTGCG---AAAGTTTTTGGAGCTACAACTGATTTTAGCAAAGACATTGTTAAGGCATGT
Frog_ZBED4_XM_002932186	TCATGT---GGACTTCAGATAGGCATAACAGTAACAGATAATCACAGC---ATAGCAAAA
Frog_ZBEDX_AAMC01120807	CCGAACGCGCTGAGCCCGGGCTTTTTTATTAGCAGCGGCAACTTT---AACCTGATTCAT
Hobo_M69216	GTTGAGAACATTGATAATGTTAAGTTTGTGACTGACAGGGGAGCAAATATAAAAAAGGCT
Fugufish_ZBED1_AJ620732	ACTCAC---AAAATTACCGGGGCCACCACAAATGGTTCAGTAGACATCGTCAAAGCTTGT
Fugufish_ZBED4_ENSTNIT00000009737	TCATCG---GGGTTGAAAAAGGGGTTCACGGTGACCGATAACGCCAAC---GTCAGGCAC
Hermit_U22467	GTAAATAGCATGGAAAATATAACGTTTGTTACTAATAGGGGATCAAACATTGTAAAGGCT
Herves_AY462096	ATAGAGGATAAGATT---GTTGCAATGGTTACTGACAATGCTTCCAATATGAAAGCGGCA
Homer_AF110403	GTTCAAAATATGAGCCAAATTAAATTCATTACTGACAGAGGAAGTAATATGGTTAAAGCT
Human_C7ORF29_NM_138434	------------------------------------------------------------
Hopper_AF486809	ATTTTTAACAAAATA---GTGACGATAGTGAGTGATAACGGTGCAAATATTAAAAAAGCG
Horse_C7ORF29_XM_001494375	------------------------------------------------------------
Horse_ZBED1_XM_001916785	AGCGCC---AAGGTGTTCGGGGCCACCACGGACTGCGGCAAGGACATCGTGAAGGCGTGC
Horse_ZBED2_XM_001503190	------------------------------------------------------------
Horse_ZBED4_NM_001256974	TCCACT---GGCCTTCAGATTGGCATCACGGTCACCGACAATGCAAGC---ATAGGAAAG
Horse_ZBED6_XM_001915375	CCTAAT---TTCCTCATCCCTAGCTTTATTGTTTCTGACAATTCCTCTAATGTGGTACAT
Hermes_L34807	GTCGAAGACTTGAGTAGTATAAAATTTGTGACAGATAGAGGAGCCAATGTCGTAAAATCA
Human_ZBED1_NM_001171135	AGCGCC---AAGGTCTTCGGGGCCACCACCAACTATGGCAAGGACATCGTGAAGGCGTGC
Human_ZBED2_NM_024508.4	------------------------------------------------------------
Human_ZBED3_NM_032367	------------------------------------------------------------
Human_ZBED4_NM_014838	TCCACC---GGCCTTCAGGTGGGCATCACCGTCACCGACAACGCCAGC---ATCGGGAAG
Human_ZBED6_NM_001174108	CCAAAT---TTCCTTATCCCTAGCTTCATTGTTTCTGACAATTCCTCTAATGTGGTACAT
Hydra_XM_002157451	TCTTCA---AAAATTGGAGTTTGCTTAAGAGACGACGCAGCAAATGTAAAAGCAGCCTTC
Lizard_ZBED1_XM_003218808	AATACA---AAGGTTTTTGGTGCAACAACAGACTATGGGAAAGATATAGTGAAAGCTTGC
Lizard_ZBED4_XM_003224971	TCCATT---GGGCTTCAGGTTGGGATTACTGTTACAGATAATCAGACT---ATAGAAAAA
Medakafish_ZBED4_ENSORLT00000014543	TCTTCA---GGGCTGAAAAGAGGGTTCACTCTGACGGATAACATCACC---ATCCAGCAC
Mouse_ZBED3_NM_028106	------------------------------------------------------------
Mouse_ZBED4_NM_181412	TCCATT---GGCCTTCAGATTGGCATCACTGTCACTGACAATCCAAGC---ATAGGGAAG
Mouse_ZBED6_NM_001166552	CCTAAT---TTCCTTACCCCTAGCTTCATTGTTTCTGACAATTCTTCTAATGTGGTACAT
Nile_Tilapia_ZBED4_XM_003445069	TCATCA---GGGCTGAAAAAGGGGTTCACTGTAACAGACAACACCACC---ATCAAAAAC
Panda_C7ORF29	------------------------------------------------------------
Panda_ZBED1_XM_002920805	AGTGCC---AAGGTGTTCGGGGCCACCACGGACTGTGGCAAGGACATCGTGAAGGCGTGC
Panda_ZBED2	------------------------------------------------------------
Panda_ZBED4_XM_002917242	TCCGCC---GGCCTTCAGATCGGGATCACGGTCACTGACAACGCGAGC---ATCGGGAAG
Panda_ZBED6_XM_002918192	CCTAAT---TTCCTCATTCCTAGCTTCATTGTTTCTGATAATTCCTCTAACGTGGTACAT
Pig_C7ORF29_XM_003360795	------------------------------------------------------------
Pig_ZBED2_XM_003483325	------------------------------------------------------------
Pig_ZBED3_XM_003123724	------------------------------------------------------------
Pig_ZBED4_XM_003126785	TCGGCC---GGCCTGCAGGTGGGCATCACGGTCACCGACAACCCCAGC---ATAGGGAGG
Pig_ZBED6_XM_003130096	CCTAAT---TTCCTCATCCCTAGTTTCATTGTTTCTGACAATTCTTCTAATGTAGTACAT
Platypus_C7ORF29_XM_003429297	------------------------------------------------------------
Platypus_ZBED1_XM_001506630	CACGGC---AAGGTGTTCGGGGCCACCACGGACCACGGCAAGGACGTGGCCAAGGCCTGC
Sea_urchin_XM_787779	CTGGAG---AAAGTTTCAGCCGTCGTTCACGACAACGGGACAAACATGAAAGACATCGGG
Sea_urchin_ZBED_XM_792779	CGAAGG---AAGAGCGTGGCAGTGGTTCACGACAATGCCGCCAACGTCCGTCGCATCGGA
Sloth_ZBED2_ENSCHOT00000009698	------------------------------------------------------------
Sloth_ZBED3_ENSCHOT00000003384	------------------------------------------------------------
Sponge_z4_XM_003389599	GAAAGC------CGTTTACATTGTTTTGTTGTCGATAATGCTGCCAATATGAAGAAGGCT
Sponge_ZBED1_XM_003390986	TCTCTA---GATGGCCTTACAGGATTCACAACAGATAATGCTGCTAAT------GTTGTC
Stickleback_ZBED1	ACTCAC---AAAGTCACCGGCGCCACAACAAATGGTTCAGTAGACGTGGTCAAAGCGTGC
Stickleback_ZBED4_ENSGACT00000025175	TCGTCG---GGGCTGAAACGGGGGTTCACGGTCACCGACAACACCACC---GTCCGCAAC
Tunicate_z3_XM_002120963	AAATTT------------TCTGCTTTAACTACTGACAACGCCGGCAATGTGGTTAAGGCA
Tunicate_z4_XM_002124021	GACAGA---AGTCGTGTGTTGCTTGTTTTACGTGACAGTGGTGCTAATGTTGTCAAAGGC
Zebrafinch_ZBED4_XM_002188961	TCCATT---GGACTTCAGATTGGGATTACTGTTACTGATAATCAGAGT---ATAGAGAAA
Zebrafish_ZBED_CR354586	AACAAC---AATCATCAGGGCATCGCTGTGGTTACTGACAATGCAAGAAACATGGGTGTG
Zebrafinch_ZBED1_XM_002198303	AATACA---AAAGTCTTTGGTGCTACAACAGATTACAGTAAAGACATTGTAAAGGCTTGC
Zebrafish_AClike1_hAT-6_DR	CTGGATGAAAAAAAA---CTGAGCGCGATTACCACCGATAACGCGGCGAACATTCATGCG
Zebrafish_AClike2_hAT-7_DR	ATTGAACCGAGCAAA---ATTAGCTGCATTACCACCGATAACGGCGCGAACATTGTGGCG
Zebrafish_ZBED4_NM_001082941	TCCTCA---GGCCTTAAAATTGGATTTACTGTAACAGATAATCAAACA---ATTAGAAAT
Aphid_XM_003243246	ATTAATGAACATCTGAAAAAA---TATCACCACCCATGTGTAGCTCATACCTTAAACCTA
Armadillo_ZBED2_ENSDNOT00000013016	------------------------------------------------------------
Chicken_ZBED1_XP_416859	TCTCTCCTAGATATTCCA------GTGCAAATGCCTTGCTTGGGGCACACTTTTAATGCC
Chicken_ZBED4_NM_001199541	ACTTTAAATGAGGGTGATCAT---TCAAGTGTACAGTGCTTTAGTCACACTGTTAATGTC
Chimp_C7ORF29_XM_001134757	------------------------------------------------------------
Cow_ZBED1_XM_002700428	TCGCTGCTCGACATCCCG------GTGCACATGCCGTGCCTGGGCCATACCTTCGACGTG
Cow_ZBED2_XM_590046	------------------------------------------------------------
Cow_ZBED3_XM_590046	------------------------------------------------------------
Cow_ZBED4_XM_002687994	ACGCTGAACGAGGGGGCGCGC---TCCAGCGTGCCCTGCTTCAGCCACACGGTCAACCTC
Cow_ZBED6_XM_003587043	GCAGTCAAAGATGGCGGTTTT---ACCCACGTACCATGCTTCCTGCGTTGTTTAAATATA
Dog_C7ORF29	------------------------------------------------------------
Dog_ZBED1_XM_548835	TCCCTGCTGGACATCTCG------GTGCAGATGCCCTGCCTGGGGCACACGTTCAACGCC
Dog_ZBED2_XM_545093	------------------------------------------------------------
Dog_ZBED4_XM_538318	ACGCTGAGCGAGGGGGAGCGC---GCAAGCGTGCAGTGCTTCAGCCACACTGTCAACCTG
Dog_ZBED6_XM_003434303	GCAATCAAAGATGGAGGCTTT---ACCCATGTGCCATGCTTCCTGCATTGTTTAAATATA
Dolphin_ZBED4_ENSTTRT00000009802	GCGCTGAACGAGGGGGCCCGC---TCGAGCGTGCAGTGCTTCAGTCACACGGTCAGCCTC
Frog_C7ORF29_XM_002941990	------------------------------------------------------------
Frog_ZBED1_XM_002933619	TCACTTCTTGATATTCCT------GTAGACATGCCTTGTTTAGGGCAGACATTTGATATG
Frog_ZBED4_XM_002932186	ACATTAAATGAAAGTGAACAT---TCAAGTGTTCAATGCTTTGGACATACAGTGGACCTA
Frog_ZBEDX_AAMC01120807	GCGATTAAAAGCGCGAACTTT---AACAGCATTCCGTGCTTTACCCATACCCTGAACCTG
Hobo_M69216	TTAGAGGGCAATACCCGT------------TTAAATTGTAGCAGTCACCTGTTGTCAAAT
Fugufish_ZBED1_AJ620732	TCACTTCTGGAGCTTTCC------GTGGAAATGCCTTGCCTTGGGCACACCATCAATCGC
Fugufish_ZBED4_ENSTNIT00000009737	ACCCTGGAGGACCACGGCCAC---GTCGCCATGCAATGTTTCGGACACACGATAGACCTC
Hermit_U22467	CTTAAAGGTCAAAATCGG------------ATAAACTGCGCAAATCACTTGTTGAATAAC
Herves_AY462096	TCA---ACTGAGTTGAATTTT---TGTCACATACCATGTTTTGCACATACGTTAAATTTG
Homer_AF110403	TTAAAACAAAATATACGT------------CTTAACTGCAGTAGCCATCTATTTTCCAAT
Human_C7ORF29_NM_138434	------------------------------------------------------------
Hopper_AF486809	ATAAGGGATATACTCCAAAAA---CACCACCACCCATGTGTCGCTCACACCCTAAATTTA
Horse_C7ORF29_XM_001494375	------------------------------------------------------------
Horse_ZBED1_XM_001916785	TCCCTGCTGGACATCTCG------GTGCAGATGCCCTGCCTGGGGCACACGTTCAACGCC
Horse_ZBED2_XM_001503190	------------------------------------------------------------
Horse_ZBED4_NM_001256974	ACACTGAATGAAGGGGAGCAC---TCGAGCGTGCAGTGCTTCAGTCACACAGTTAATCTC
Horse_ZBED6_XM_001915375	GCAATCAAAGATGGCGGTTTT---ACCCACGTGCCGTGCTTCCTGCATTGTTTAAATATA
Hermes_L34807	TTGGCAAATAATATCAGA------------ATTAACTGCAGCAGCCATTTGCTTTCAAAC
Human_ZBED1_NM_001171135	TCCCTGCTGGACGTCGCA------GTGCACATGCCCTGCCTGGGCCACACCCTCAATGCC
Human_ZBED2_NM_024508.4	------------------------------------------------------------
Human_ZBED3_NM_032367	------------------------------------------------------------
Human_ZBED4_NM_014838	ACGCTGAACGAGGGGGAGCAC---TCGAGCGTGCAGTGCTTCAGCCATACGGTGAACCTG
Human_ZBED6_NM_001174108	GCAATCAAAGATGGTGGTTTT---ACCCATGTGCCATGCTTCCTGCATTGTTTAAATATG
Hydra_XM_002157451	AATGAGCCAAGCTGTAATTAT---AAGTCAGCTGGATGCCTTAACCACTCTCTTCAACTT
Lizard_ZBED1_XM_003218808	TCACTTTTGGACATTCCA------GTTCAGATGCCTTGCTTGGGACAGACTTTTAATAAG
Lizard_ZBED4_XM_003224971	ACTTTAAATGAAGGGGATCAT---TCAAGTGTCCAGTGTTTTGGTCACACCGTTAACCTC
Medakafish_ZBED4_ENSORLT00000014543	ACTTTGGAGGAGCACGGCCAT---CCCATCATGGAGTGTTTCGGACACACCATCGACCTC
Mouse_ZBED3_NM_028106	------------------------------------------------------------
Mouse_ZBED4_NM_181412	ATGCTGAGTGAGGGTGAACAC---TCAAGTGTGCAGTGCTTCAGTCACACAGTGAATCTG
Mouse_ZBED6_NM_001166552	GCAATCAAAGGTGGTGGCTTT---ACCCATGTGCCATGCTTCCTGCATTGTCTAAATATA
Nile_Tilapia_ZBED4_XM_003445069	ACCTTGGAGGACCACGGTCAC---GTCACCATGCAGTGTTTTGGACACACCATCGACCTC
Panda_C7ORF29	------------------------------------------------------------
Panda_ZBED1_XM_002920805	TCCCTGCTGGACATCTCG------GTGCAGATGCCGTGTCTGGGACACACGTTCAACGCG
Panda_ZBED2	------------------------------------------------------------
Panda_ZBED4_XM_002917242	ACGCTGAGCGAGGGCGAGCGC---GCCAGCGTGCAGTGCTTCAGCCACACGGTCAGCCTG
Panda_ZBED6_XM_002918192	GCAATCAAAGATGGAGGTTTT---ACCCATGTGCCCTGCTTTCTGCATTGTTTAAATATA
Pig_C7ORF29_XM_003360795	------------------------------------------------------------
Pig_ZBED2_XM_003483325	------------------------------------------------------------
Pig_ZBED3_XM_003123724	------------------------------------------------------------
Pig_ZBED4_XM_003126785	ACGCTGAACGAGGGCGCGCGC---TCCAGCGTGCAGTGCTTCAGCCACACGGTCAGCCTC
Pig_ZBED6_XM_003130096	GCAATCAAAGACGGTGGTTTT---ACCCATGTGCCATGCTTACTGCATTGTTTAAATATA
Platypus_C7ORF29_XM_003429297	------------------------------------------------------------
Platypus_ZBED1_XM_001506630	TCGCTGCTGGACGTCCCC------GTCCAGCTGCCGTGCCTGGGCCGGACGTTCAACGCC
Sea_urchin_XM_787779	ATGGATGCATTGTTGGTCATC------GATGTCGGATGTGCAGCCCATACGCTGCAATTG
Sea_urchin_ZBED_XM_792779	GAGGGCATCGACGCGGCT---------GATGTCGGATGCGCTGCTCACACATTGCAGCTG
Sloth_ZBED2_ENSCHOT00000009698	------------------------------------------------------------
Sloth_ZBED3_ENSCHOT00000003384	------------------------------------------------------------
Sponge_z4_XM_003389599	ATGGCTGATGGAAAATACATA------CATATAGGCTGTTTTGCTCACTCAATACAATTG
Sponge_ZBED1_XM_003390986	TCTGCCTTAGACTGTCTGCCATGCCCAAGACTACCATGCTTAAGTCACTGCCTTAACCTA
Stickleback_ZBED1	TCGCTCCTGGAGCTGTCT------GTGGAGATGCCGTGCCTCGGACATGCCATCAATCGT
Stickleback_ZBED4_ENSGACT00000025175	ACCTTGGAGGACTACGGCCAC---GCCACCCTGCAGTGTTTCGGACACACTATCGACCTC
Tunicate_z3_XM_002120963	CTTAAAGATGGCTCAATAGGA------AATGTAAGGTGCATGGCCCATACAATAAACCTT
Tunicate_z4_XM_002124021	ATGAGGGTAGCAGATGTTTCA------GATTTCAGCTGCTGTGCACATACCATGCAATTA
Zebrafinch_ZBED4_XM_002188961	ACTTTAAATGAAGGTGATCAT---TCAAGTGTCCAATGTTTTAGTCACACTGTTAATGTA
Zebrafish_ZBED_CR354586	GCAGTAAAAAAGGCTGGTCTGTCCCCACATGTAAAGTGTTTTGCTCACACCTTAAACCTT
Zebrafinch_ZBED1_XM_002198303	TCTCTCTTAGATATTCCC------GTACAGATGCCTTGTTTGGGCCACTCTTTTAACGCA
Zebrafish_AClike1_hAT-6_DR	GCGATTCGCAGCCTGCATTGG---CCGTGGCTGAACTGCTTTGGCCATAACCTGAACCTG
Zebrafish_AClike2_hAT-7_DR	GCGATTCGCCGCCTGGGCTGG---CCGTGGCTGAACTGCTTTGGCCATAACCTGAACGTG
Zebrafish_ZBED4_NM_001082941	GTTCTGGAGAGCTGTGACCAC---ACCACCATGCAGTGTTTTGTCCATAACATAGATCTG
Aphid_XM_003243246	AGTGTTAATGATGCCATAAATAAAAACACA---GAACTTCTCCAGGTATTAAAAACATGT
Armadillo_ZBED2_ENSDNOT00000013016	------------------------------------------------------------
Chicken_ZBED1_XP_416859	GGAATA---CAACAAGCTTTTCAGCTCCCA---AAGCTCTGCAGCCTTCTTGCCAGGTGC
Chicken_ZBED4_NM_001199541	ATCGTA---AACGAGGCCATTAAAAGCCAGAGAATGGTTCAGAATTTGCTAAGTATTGCA
Chimp_C7ORF29_XM_001134757	------------------------------------------------------------
Cow_ZBED1_XM_002700428	GCCATC---CGCCAGGCCTTCCGGCTGCCC---AAGCTCGGCGCGCTGCTGGGCCGCTGC
Cow_ZBED2_XM_590046	------------------------------------------------------------
Cow_ZBED3_XM_590046	------------------------------------------------------------
Cow_ZBED4_XM_002687994	ATCGTC---AGCGAGGCCATCAAGAGCCAGAGGATGGTCCAGAGCCTGCTGAGCACCGCC
Cow_ZBED6_XM_003587043	GTCATT---CAGGACTTTTTCTGTGAGCACAAAAGCATTGAGAACATGTTAGTGGCTGCC
Dog_C7ORF29	------------------------------------------------------------
Dog_ZBED1_XM_548835	GGCATC---CAGCAGGCCCTGCAGCTGCCC---AAGCTGGCCGGGCTGCTCGCCCGCTGC
Dog_ZBED2_XM_545093	------------------------------------------------------------
Dog_ZBED4_XM_538318	GTCGTC---AGCGAGGCCATCAAGAGCCAACGGATGGTCCAGAACCTCCTCAGCATCGCA
Dog_ZBED6_XM_003434303	GTCATT---CAGGACTTTTTTTGTGAGCACAAAAGCATTGAGAATATGTTAGTAGCTGCT
Dolphin_ZBED4_ENSTTRT00000009802	ATCGTC---AGCGAGGCCATCAAGAGCCAGAGGATGGTCCAGAACCTACTCAGCACCGCA
Frog_C7ORF29_XM_002941990	------------------------------------------------------------
Frog_ZBED1_XM_002933619	GGAATA---CAGCAAGCTTTTCAACTTCCA---AAGCTGTCTAGCTTGCTTTCCAGATGT
Frog_ZBED4_XM_002932186	ATTGTT---AATGAGGCAATTAAAAGTCAAAGGATGGTGCAAAACTTGTTAAGTATTGCA
Frog_ZBEDX_AAMC01120807	CTGGTG---ATGGATTTTCTGCAGAACAACCATTATATTAGCAGCATGCTGGAAGTGGCG
Hobo_M69216	GTTTTA---GAAAAATCGTTTAACGAGGCCAAT---GAACTCAAAAAAATTGTGAAATCA
Fugufish_ZBED1_AJ620732	GCGATG---GATGAAGCGTTTCAACTGCCG---AGAGTCGACGGTGCTCTTGGATGTTGC
Fugufish_ZBED4_ENSTNIT00000009737	ATCGTT---AGCGAAGCCATAAAAAGCCAGAGGATGGTCCAGAACCTCCTGAGCATCGCC
Hermit_U22467	GTTTTG---GATTCGGGATTTAACAGCACAAGT---GAACTAACGCCATTTTTTGGGGCT
Herves_AY462096	ATTGTT---CGAGATGCTATAAAAAAAAGT---------GTGCTACCAGTTGTAGAAGAG
Homer_AF110403	GTATTG---GACAAATCATTCGAGGAGACAGAA---GAGCTTACAGATGTGTTAGCTTCT
Human_C7ORF29_NM_138434	------------------------------------------------------------
Hopper_AF486809	TGCGTT---GTGGATGCGATAAAGACTGTTCCTCAG---ATTTTAGAGCTTATAACGAAA
Horse_C7ORF29_XM_001494375	------------------------------------------------------------
Horse_ZBED1_XM_001916785	GGCATC---CAGCAGGCCCTGCAGCTGCCC---AAGCTGGCCGGGCTGCTCGCCCGCTGC
Horse_ZBED2_XM_001503190	------------------------------------------------------------
Horse_ZBED4_NM_001256974	ATTGTC---AGTGAGGCCATTAAAAGCCAGAGAATGGTCCAGAATTTACTTAGCATCGCA
Horse_ZBED6_XM_001915375	GTCATT---CAGGACTTTTTCTGTGAGCACAAAAGCATTGAAAATATGTTAGTGGCTGCT
Hermes_L34807	GTGTTG---GAAAATTCATTTGAGGAGACACCT---GAACTCAATGTGCCTATTCTTGCT
Human_ZBED1_NM_001171135	GGCATC---CAGCAGGCCTTCCAGCTCCCG---AAGCTGGGGGCGCTGCTGTCGCGCTGC
Human_ZBED2_NM_024508.4	------------------------------------------------------------
Human_ZBED3_NM_032367	------------------------------------------------------------
Human_ZBED4_NM_014838	ATCGTC---AGCGAGGCCATTAAGAGCCAGCGGATGGTGCAGAACCTGCTGAGCCTCGCC
Human_ZBED6_NM_001174108	GTCATT---CAGGACTTTTTCTGCGAGCACAAAAGCATTGAGAATATGTTAGTGGCTGCC
Hydra_XM_002157451	GTGATAAAAAAAGACCTATTATCAGATCCT---ACGATCAACGAACTGATTGAAAAGAGT
Lizard_ZBED1_XM_003218808	GGCATA---CAGCAAGCTTTTCAGCTTCCC---AAGTTGTCTGGTGTCTTGTGCAGATGT
Lizard_ZBED4_XM_003224971	ATAGTC---AATGAAGCTATTAAAAGCCAGAGAATGGTACAGAACTTGCTTAGCATTGCA
Medakafish_ZBED4_ENSORLT00000014543	ATTGTA---AGCGAAGCCATAAAAAGCCAGAGAATGGTTCAGAACCTCCTAAGTATTGCA
Mouse_ZBED3_NM_028106	------------------------------------------------------------
Mouse_ZBED4_NM_181412	ATTGTG---AGCGAGGCTATCAAGAGCCAGAGGATGGTGCAGAACTTACTGAGTATTGCC
Mouse_ZBED6_NM_001166552	GTGATT---CAGGACTTTTTCTGTGAGCACAAAAGTATTGAGAATATGTTAGTGGCTGCT
Nile_Tilapia_ZBED4_XM_003445069	ATTGTT---AGTGAAGCCATAAAGAGCCAGCGAATGGTTCAGAACCTTCTGAGTATTGCA
Panda_C7ORF29	------------------------------------------------------------
Panda_ZBED1_XM_002920805	GGCATC---CAGCAGGCCCTGCAGCTCCCC---AAGCTGGCCGGGCTGCTGGCCCGCTGC
Panda_ZBED2	------------------------------------------------------------
Panda_ZBED4_XM_002917242	GCGGTC---AGCGAGGCCCTCAAGAGCCAGCGCATGGTGCAGGGTCTCCTGAGCATCGCC
Panda_ZBED6_XM_002918192	GTCATT---CAGGACTTTTTTTGTGAGCACAAAAGTATTGAGAATATGTTAGTAGCTGCT
Pig_C7ORF29_XM_003360795	------------------------------------------------------------
Pig_ZBED2_XM_003483325	------------------------------------------------------------
Pig_ZBED3_XM_003123724	------------------------------------------------------------
Pig_ZBED4_XM_003126785	ATCGTC---GGCGAGGCCATCAAGAGCCAGAGGCTGGTCCAGAACCTCCTGAGCACGGCG
Pig_ZBED6_XM_003130096	GTTATT---CAAGACTTTTTCTGTGAACACAAAAGCATTGAGAACATGTTAGTGGCTGCT
Platypus_C7ORF29_XM_003429297	------------------------------------------------------------
Platypus_ZBED1_XM_001506630	GGCATC---CAGCAGGCCTTCCGCCTGCCC---AAGCTGGGCGGGCTCCTGACCCGCTGC
Sea_urchin_XM_787779	GCGGTA---AATCGAGGAATAGAGAGCAGT---TTTCAAATCTCAACTATGATCAGAGCT
Sea_urchin_ZBED_XM_792779	TGTGTA---AACACTGCCCTGGACAGCGCA---CCAGCAAATCGAACACTTTCCGCAGCG
Sloth_ZBED2_ENSCHOT00000009698	------------------------------------------------------------
Sloth_ZBED3_ENSCHOT00000003384	------------------------------------------------------------
Sponge_z4_XM_003389599	GTGATTCATGACGGCATAATATCTCAGCGC---TATGTTCTCGATATTTTAGCTAAATGT
Sponge_ZBED1_XM_003390986	GCAGTT---CAAAGGGCTTGTTCTATTCCG---CAGATTTCAAAAGCTATTGCCAGATGC
Stickleback_ZBED1	GCCGTT---GACGAAGCCTTCCAGCTGCCG---CAAGTTGACAGCTTTTTTGCATGTTGC
Stickleback_ZBED4_ENSGACT00000025175	ATTGTT---AGCGAAGCCATAAAGAGCCAGCGGATGGTTCAGAACCTTCTGAGTATCGCG
Tunicate_z3_XM_002120963	ATAGTGCAAAATGCACTTAACAATGCCCAG---CGGTCTGTTAACAACACGGTGTCCCGA
Tunicate_z4_XM_002124021	ATAATAAAAGAGGGTATAGAATCTCAAAGA---GTCGTAATTGATATTGTGGCAAAGCTT
Zebrafinch_ZBED4_XM_002188961	ATTGTA---AACGAGGCTATTAAAAGCCAGAGAATGGTTCAGAATTTGCTTAGTATTGCA
Zebrafish_ZBED_CR354586	GCGTCC---CAGGCAGGTTTGAAGGTAAAC---CGTGTCAGTCGTCTGCTTGGCAGAGTG
Zebrafinch_ZBED1_XM_002198303	GGAATA---CAACAAGCTTTTCAGCTCCCC---AAACTGTGCAACCTTCTTGCCAGGTGC
Zebrafish_AClike1_hAT-6_DR	GCGGTG---ACCAACGGCCTGCATGATCAGAAACAGAAAACCGAACGCACCCTGGGCCTG
Zebrafish_AClike2_hAT-7_DR	GCGGTG---AACTATAGCCTGCAGAAAGAAAAAACCAAAACCGATCGCGCGCTGGGCATT
Zebrafish_ZBED4_NM_001082941	ATTGTT---AATGAAGCCATAAAAAGCCAGAGGATGGTTCAGAACTTGCTTAGTATTGCT
Aphid_XM_003243246	CGAGCT---ATAGTGGGTCACTTTAAACACAGTAGTTCTGCAACTGAGAAATTACGTGAA
Armadillo_ZBED2_ENSDNOT00000013016	------------------------------------------------------------
Chicken_ZBED1_XP_416859	CGAAAA---CTGGTGGAGTATTTTCAGCAGTCTACGGTAGCGATGTATATGCTGAGTGAG
Chicken_ZBED4_NM_001199541	AGAAAG---ATCTGTGAACGTGTTCATCGGTCAGCAAAAGCAAAAGAGAAGTTAGCTGAG
Chimp_C7ORF29_XM_001134757	------------------------------------------------------------
Cow_ZBED1_XM_002700428	GCCAAG---CTGGTGGCCTACTTCCAGCAGTCATCCGTGGCCATGGTCATGCTCCACGAA
Cow_ZBED2_XM_590046	------------------------------------------------------------
Cow_ZBED3_XM_590046	------------------------------------------------------------
Cow_ZBED4_XM_002687994	CGGAAG---ATCTGCGAGCGGGTGCAGCGCTCGCCCCGCGCCAAGGCCAAGCTGGCGGAG
Cow_ZBED6_XM_003587043	AGGAAA---ACCTGTCATCATTTTAGTCATTCGGTCAAGGCCCGTCAGATACTGCAAGAG
Dog_C7ORF29	------------------------------------------------------------
Dog_ZBED1_XM_548835	CGCAAG---CTGGTGGAGTACTTCCAGCAGTCCACGGTGGCCATGTACATGCTCTACGAG
Dog_ZBED2_XM_545093	------------------------------------------------------------
Dog_ZBED4_XM_538318	CGGAAA---ATATGCGAGCGGGTCCACCGGTCACCGAAAGCGAAAGAGAAGCTGGCCGAG
Dog_ZBED6_XM_003434303	AGGAAA---ACCTGTCATCATTTCAGTCATTCGGTTAAGGCCCGTCAGATTCTGCAAGAG
Dolphin_ZBED4_ENSTTRT00000009802	CGGAAA---ATATGCGAACGGGTCCACCGGTCGCCCCGGGCGAAAGCGAAGCTGGCAGAG
Frog_C7ORF29_XM_002941990	------------------------------------------------------------
Frog_ZBED1_XM_002933619	CGCAAA---CTTGTTGAGTATTTTCAGCAGTCCTCCATTGCAATGTACATGCTCTGTGAG
Frog_ZBED4_XM_002932186	AGAAAA---ATCTGTGAACGTGTACACCGCTCCACAAAAGCAAAAGAAAAATTAGCAGAG
Frog_ZBEDX_AAMC01120807	CGCAAA---GTGTGCAGCCATTTTATTCATAGCGCGCGCGCGCGCCGCATTCTGAGCGAA
Hobo_M69216	TGCAAAAAAATCGTGAAGTACTGC---------AAAAAATCA------------------
Fugufish_ZBED1_AJ620732	CGCAAA---CTCATTGATTATTTCAGAGGCACG------ATGATGCATGTTCTGGAAGAA
Fugufish_ZBED4_ENSTNIT00000009737	CGTAAG---ATCTGCGAGCGCGTGCACCGCTCGGCCAAGGCCAAGGAGAAGCTGGCCGAG
Hermit_U22467	TGTAAAAAGTTGGTCAAGTATTTT---------AAAAAGACC------------------
Herves_AY462096	GTAAAAAGAGTAGTAATGTTATTT---------AAGAAAAGTCCAAAAGCCTCACAAATG
Homer_AF110403	TGTAAAAAAATTGTTAAATATTTT---------AAGAAAGCA------------------
Human_C7ORF29_NM_138434	------------------------------------------------------------
Hopper_AF486809	TGTAGAGCTATAGTAACATATTTC---------CATCATAGCTCTCAAGCAGCAGAAAAA
Horse_C7ORF29_XM_001494375	------------------------------------------------------------
Horse_ZBED1_XM_001916785	CGCAAG---CTGGTGGAGTACTTCCAGCAGTCCACGGTGGCCATGTACATGCTCTACGAG
Horse_ZBED2_XM_001503190	------------------------------------------------------------
Horse_ZBED4_NM_001256974	CGGAAA---ATATGTGAGCGGGTGCATCGGTCACCCAAAGCAAAAGAGAAACTAGCAGAG
Horse_ZBED6_XM_001915375	AGGAAG---ACTTGTCATCATTTTAGTCATTCAGTCAAGGCCCGTCAGATACTGCAAGAG
Hermes_L34807	TGCAAAAATATTGTAAAATATTTC---------AAGAAAGCC------------------
Human_ZBED1_NM_001171135	CGCAAA---CTGGTGGAGTACTTCCAGCAGTCTGCCGTGGCCATGTACATGCTCTATGAG
Human_ZBED2_NM_024508.4	------------------------------------------------------------
Human_ZBED3_NM_032367	------------------------------------------------------------
Human_ZBED4_NM_014838	CGGAAG---ATCTGCGAGCGGGTGCACCGGTCGCCCAAGGCGAAGGAGAAACTGGCCGAG
Human_ZBED6_NM_001174108	AGGAAA---ACTTGTCATCATTTTAGTCATTCGGTCAAGGCCCGTCAGATACTGCAAGAG
Hydra_XM_002157451	CGAAAA------CTTTGTTCTTACGCATCCCATTCTATTGGTTTCTACACTGAACTTAAC
Lizard_ZBED1_XM_003218808	CGGAAA---CTTGTGGAATATTTCCAGCAGTCTGCAGTAGCCATGTATATGTTAGGTGAG
Lizard_ZBED4_XM_003224971	AGAAAG---ATATGTGAACGTGTTCATCGGTCAGCAAAGGCCAGAGAGAAACTGGCAGAA
Medakafish_ZBED4_ENSORLT00000014543	CGAAAG---ATCTGCGAACGTGTGCACCGCTCGGCGAAAGCTAAAGAGAAGCTGGTGGAG
Mouse_ZBED3_NM_028106	------------------------------------------------------------
Mouse_ZBED4_NM_181412	CGGAAG---CTGTGTGAGCGGGTCCATCGGTCACCCAGAGCAAGAGAGAAGTTAGCAGAA
Mouse_ZBED6_NM_001166552	AGGAAA---ACCTGCCATCATTTTAGCCATTCTGTCAAAGCCCGCCAGATACTACAAGAA
Nile_Tilapia_ZBED4_XM_003445069	CGAAAG---ATCTGTGAGCGTGTGCACCGCTCAGCAAAGGCCAAGGAGAAGCTGGCCGAG
Panda_C7ORF29	------------------------------------------------------------
Panda_ZBED1_XM_002920805	CGCAAG---CTGGTGGAGTATTTCCAGCAGTCCACGGTGGCCATGTACATGCTGTACGAA
Panda_ZBED2	------------------------------------------------------------
Panda_ZBED4_XM_002917242	CGGAAG---CTGTGCGAGCGGGTGCAGCGGTCGCCCAGGGCCAAGGAGAGGCTGGCCGAG
Panda_ZBED6_XM_002918192	AGGAAA---ACCTGTCATCATTTTAGTCATTCAGTCAAGGCTCGTCAAATTCTGCAGGAG
Pig_C7ORF29_XM_003360795	------------------------------------------------------------
Pig_ZBED2_XM_003483325	------------------------------------------------------------
Pig_ZBED3_XM_003123724	------------------------------------------------------------
Pig_ZBED4_XM_003126785	CGCAAG---ATCTGCGAGCGGGTGCACCGGTCGCCGCGGGCCAAGGCCAAGCTGGCTGAG
Pig_ZBED6_XM_003130096	CGGAAA---ACATGTCATCACTTTAGTCATTCAGTCAAGGCCCGTCAGATACTGCAAGAG
Platypus_C7ORF29_XM_003429297	------------------------------------------------------------
Platypus_ZBED1_XM_001506630	CGGCGG---CTGGTGGAGTACTTCCAGCAGTCGGCCGTGGCCACGTACGTGCTGGGCGAG
Sea_urchin_XM_787779	GCCAATCGACTTGTATGTCATTTTAAGCACAGCGCCATTGCTGCAAAGGCTCTAGAAATG
Sea_urchin_ZBED_XM_792779	GCATCACGACTCGTTGGCCATTTCAAACACTCGGTCGTTGCGTCAAAGGCACTGGAGGCG
Sloth_ZBED2_ENSCHOT00000009698	------------------------------------------------------------
Sloth_ZBED3_ENSCHOT00000003384	------------------------------------------------------------
Sponge_z4_XM_003389599	CGACGT---ATAGTTGGCCATTTTAAACATTCCCAAGTAGCATCATCAAGATTAAAGGAA
Sponge_ZBED1_XM_003390986	CGTCGT---TTAGTATCGCATTTTCATCATTCATCAAAATCTGTCTACTTGCTTAAACAG
Stickleback_ZBED1	CGAAAA---CTTGTGGACCACTTCAAAGAGCCG------ACGCTGTATCTGCTGAAGGAG
Stickleback_ZBED4_ENSGACT00000025175	CGGAAG---ATCTGCGAGCGCGTGCACCGCTCGGCAAAGGCCAAGGAGAAGCTGGCGGAG
Tunicate_z3_XM_002120963	ATTCGACACATCGTTGGGCAATTTAACAGGTCACCAAGCAAGACAAGTGCTTTGCGTAAA
Tunicate_z4_XM_002124021	AAACGC---TGTGCCACACACTTCAATCATTCAACACTTGCAAAGAAACGGCTACATGCA
Zebrafinch_ZBED4_XM_002188961	AGGAAG---ATCTGTGAACGTGTCCATCGGTCAGCAAAAGCAAAAGAGAAGTTAGCTGAG
Zebrafish_ZBED_CR354586	AGGCGT---GTAGCAGCGTTTTTTCACCGCAGTTCAACTGCAACAGCTGTGCTGACCTCC
Zebrafinch_ZBED1_XM_002198303	CGAAAG---CTGGTGGAGTATTTTCAGCAGTCTACGGTCGCAATGTACATGCTGAGTGAA
Zebrafish_AClike1_hAT-6_DR	TGCCGCAACATTGTGGGCGCGTTT---------AGCCATAGCTGGCAGCGCAAACATGAA
Zebrafish_AClike2_hAT-7_DR	TGCCGCAACATTAACGGCGCGTTT---------AGCCATAGCTGGAAACGCCGCCAGGAA
Zebrafish_ZBED4_NM_001082941	CGAAAA---ATCTGTGAAAGAGTGCATCGTTCTGCTAAAGCAAAAGAGAAGTTGGCGGAG
Aphid_XM_003243246	TTTCAAAAACAGATGGGCCTCCCTGAGTTGAAAGTTAAACAGGATGTGAGC---------
Armadillo_ZBED2_ENSDNOT00000013016	------------------------------------------------------------
Chicken_ZBED1_XP_416859	AAGCAGAAGCAGCAGAATATTCTACACTGCATGCTGGTGAGCGATCGCGTT---------
Chicken_ZBED4_NM_001199541	TTGCAAAAAGAGTATGAGTTGCCTCAGCATCAGCTTATACAAGATGTTCCA---------
Chimp_C7ORF29_XM_001134757	------------------------------------------------------------
Cow_ZBED1_XM_002700428	AAGCAGAGACAGCAGAACGCGGCCCCCTGCATGCTGGTGAGCAACCGCGTG---------
Cow_ZBED2_XM_590046	------------------------------------------------------------
Cow_ZBED3_XM_590046	------------------------------------------------------------
Cow_ZBED4_XM_002687994	CTGCAGCGGGAGTACGGGCTGCCGCCCCACCACCTGCTGCAGGACGTGCCG---------
Cow_ZBED6_XM_003587043	TTCCAAAATGATCACCAACTTCCATGGAAAAATTTAAAACAAGATGAAGCT---------
Dog_C7ORF29	------------------------------------------------------------
Dog_ZBED1_XM_548835	AAGCAGAAGCAGCAGAACATGGCGCACTGCATGCTGGTGAGCAACCGCGTG---------
Dog_ZBED2_XM_545093	------------------------------------------------------------
Dog_ZBED4_XM_538318	CTGCAGAAGGAGTACGAGCTGCCCCAGCACCACCTCATTCAAGACGTCCCA---------
Dog_ZBED6_XM_003434303	TTCCAAAATGATCATCAACTTCCATGGAAGAATTTGAAGCAGGATGAAACT---------
Dolphin_ZBED4_ENSTTRT00000009802	CTGCAGAAGGAGTACGAGCTGCCGCCCCACCACCTCCTCCAGGACGTCCCG---------
Frog_C7ORF29_XM_002941990	------------------------------------------------------------
Frog_ZBED1_XM_002933619	AAACAGAAACAACAAAATCTCTTTCCCTGCATGCTCATAAGCGACCGTGTT---------
Frog_ZBED4_XM_002932186	TTGCAAAAAGAATATGATTTACCTCAGCACCATTTGATTCAGGATGTCCCT---------
Frog_ZBEDX_AAMC01120807	CTGCAGTTTCAGAACCATCTGCCG---AAACAGCCGCTGAAAAGCGAAACCCTG------
Hobo_M69216	---------------AATTTGCAGCATACTCTAGAAACCACTTTGAAAAGC---GCCTGT
Fugufish_ZBED1_AJ620732	AAACAGAGGCAGTACAACCTTGCTCAGTGCGTTCTTATCACAGACCGCGGG---------
Fugufish_ZBED4_ENSTNIT00000009737	CTGCAGAGGGCCCACCAGCTGCCGGAGAATCAGCTGATCCAGGACGTCCCC---------
Hermit_U22467	---------------TCTTTGCAACATATACTATCAACTTCTCTTAAAAAC---TATTGT
Herves_AY462096	CTAGCTGATACACAAAAAAAGCTCAATTTAGATCAATTGAAAATGATACAA---GAAGTG
Homer_AF110403	---------------AATTTACAGCATCTTCTACCCACTTCATTGAAATCC---CAATGT
Human_C7ORF29_NM_138434	------------------------------------------------------------
Hopper_AF486809	CTAAAAAATATGCAAAAGCAAATGGGAGTAGCTGAACTTAAGATGAAGCAA---GACGTT
Horse_C7ORF29_XM_001494375	------------------------------------------------------------
Horse_ZBED1_XM_001916785	AAGCAGAAGCAGCAGAACATGGCGCACTGCATGCTGGTGAGCAACCGCGTG---------
Horse_ZBED2_XM_001503190	------------------------------------------------------------
Horse_ZBED4_NM_001256974	CTGCAGAAGGAGTACGAGCTGCCACCACACCATCTTATCCAAGATGTCCCA---------
Horse_ZBED6_XM_001915375	TTCCAAAATGATCACCAACTTCCATGGAAGAATTTGAAGCAAGATGAAACG---------
Hermes_L34807	---------------AATCTGCAGCACAGACTTCGAAGTTCTTTAAAAAGT---GAGTGC
Human_ZBED1_NM_001171135	AAGCAGAAGCAGCAGAACGTGGCCCACTGCATGCTGGTGAGCAACCGCGTC---------
Human_ZBED2_NM_024508.4	------------------------------------------------------------
Human_ZBED3_NM_032367	------------------------------------------------------------
Human_ZBED4_NM_014838	CTGCAGAGGGAGTACGCGCTGCCTCAGCATCACCTCATCCAGGACGTCCCG---------
Human_ZBED6_NM_001174108	TTCCAAAATGATCACCAACTTCCATGGAAGAATTTGAAGCAGGACGAAACT---------
Hydra_XM_002157451	AGACAGCAAGAAATCCAAATGGATAGAAAAGACAGACTTGGCTTAAAAAAC---GATGTT
Lizard_ZBED1_XM_003218808	AAACAGAAGCAACATAACACTGCACATTGCATGCTTGTAAGTGACCGTGTT---------
Lizard_ZBED4_XM_003224971	CTGCAGAAAGAATATCACTTGCCACAGCATCTGCTAATTCAAGATGTTCCA---------
Medakafish_ZBED4_ENSORLT00000014543	CTGCAGAGGGCCCACCAGCTGCCAGAGAACCAGCTCGTCCAGGACGTGCCC---------
Mouse_ZBED3_NM_028106	------------------------------------------------------------
Mouse_ZBED4_NM_181412	CTGCAGAAAGAGTACGAGCTGCCACAGCACCAGCTGATCCAGGATGTACCG---------
Mouse_ZBED6_NM_001166552	TTCCAAAATGATCACCAGCTTCCATGGAAGAATCTGAAGCAGGATGAAACT---------
Nile_Tilapia_ZBED4_XM_003445069	CTCCAGAGGGTCCATCAGCTGCCAGAGAACCAGCTCATTCAGGACGTCCCT---------
Panda_C7ORF29	------------------------------------------------------------
Panda_ZBED1_XM_002920805	AAGCAGAAGCAGCAGAACATGGCTCACTGTATGCTGGTCAGCAACCGCGTG---------
Panda_ZBED2	------------------------------------------------------------
Panda_ZBED4_XM_002917242	CTGCAGCGGGAGTACGCGCTGCCGCAGCACCACCTGCTGCAGGACGTGCCG---------
Panda_ZBED6_XM_002918192	TTCCAAAATGATCACCAACTTCCATGGAAGAATTTGAAGCAGGATGAAACT---------
Pig_C7ORF29_XM_003360795	------------------------------------------------------------
Pig_ZBED2_XM_003483325	------------------------------------------------------------
Pig_ZBED3_XM_003123724	------------------------------------------------------------
Pig_ZBED4_XM_003126785	CTGCAGCGGGAGTACGCGCTGCCGGCGCACCCGCTGCTGCAGGACGTGCCG---------
Pig_ZBED6_XM_003130096	TTCCAAAATGATCACCGACTACCATGGAAAAATTTGAAGCAGGATGAAGCT---------
Platypus_C7ORF29_XM_003429297	------------------------------------------------------------
Platypus_ZBED1_XM_001506630	AAGCAGAAGCGGCAGGGCGGCCCGCACTGCATGCTGGTCAGCGACCGGGTG---------
Sea_urchin_XM_787779	AAGCAAGACTCGAAGGGGCAACAAAAGAAAAAGCTTGTCTCTTCCGTGGCG---------
Sea_urchin_ZBED_XM_792779	GAGCAAAGACAGATGGGGATACCTGAACACAAGCTCGTGCAGTCGATGAAA---------
Sloth_ZBED2_ENSCHOT00000009698	------------------------------------------------------------
Sloth_ZBED3_ENSCHOT00000003384	------------------------------------------------------------
Sponge_z4_XM_003389599	ATTCAATCTAGCTTATGCTTACCTCAGCAGAGATTGAAACAGGATGTTTCC---------
Sponge_ZBED1_XM_003390986	AAGCAAGAAATCCTTCACCATCCCACTCAAAACCTTATTCAGGATGTTTCT---------
Stickleback_ZBED1	AAACAGAAGCAGCATGGCCTCACACAGTGTGCACTCATTACAGACAGGACA---------
Stickleback_ZBED4_ENSGACT00000025175	CTCCAGAGGCTCCACCAGCTGCCGGAAAACCAGCTGATCCAGGACGTGCCG---------
Tunicate_z3_XM_002120963	TACCAACTCCAGCACAGCGATTGCGCCCTGGAACTTATTCAGGACATGCCG---------
Tunicate_z4_XM_002124021	ATTCAAAACCAAGTTGGTTTGCCGGTTCATTCAATTATACAGGCAATCCCA---------
Zebrafinch_ZBED4_XM_002188961	TTGCAAAAAGAGTATGAGTTGCCTCAACATCAGCTAATACAAGATGTTCCA---------
Zebrafish_ZBED_CR354586	AAGCAGCAAATGTTAAACCTGCCAGTACATAAACTGATAATGGATGTAGTA---------
Zebrafinch_ZBED1_XM_002198303	AAGCAGAAGCAGCAGAATATTCTCCACTGCATGCTGGTAAGTGACCGTGTT---------
Zebrafish_AClike1_hAT-6_DR	CTGCATAAAAAACAGGTGGATCTGGGCCTGCCGAAACATAGCCTGGTGACC---GATTGC
Zebrafish_AClike2_hAT-7_DR	CTGCGCAAAGCGCAGGAACAGCTGAACCTGCCGCAGCGCATGCTGATTACC---GATTGC
Zebrafish_ZBED4_NM_001082941	CTACAAAAAGTATATCAGTTACCTGAAAACCAACTGGTTCAGGATGTTCCA---------
Aphid_XM_003243246	---ACTAGGTGGAATTCATGTTTAATTATGATTGAAAGGCTCATTGAAATAAAAAATCCA
Armadillo_ZBED2_ENSDNOT00000013016	------------------------------------------------------------
Chicken_ZBED1_XP_416859	---TCCTGGTGGGGCAGCACACTCGCCATGTTGCAGCGCCTCAAGGAGCAGCAATTCGTC
Chicken_ZBED4_NM_001199541	---TCCAAGTGGAACACATCATTTCATATGCTTGAACGTCTTATTGAACAGAAAAGAGCA
Chimp_C7ORF29_XM_001134757	------------------------------------------------------------
Cow_ZBED1_XM_002700428	---GCCTGGTGGGGCAGCACGCTGGCAATGCTGCAGCGGCTCAAGGAGCAGCAGTTTGCC
Cow_ZBED2_XM_590046	------------------------------------------------------------
Cow_ZBED3_XM_590046	------------------------------------------------------------
Cow_ZBED4_XM_002687994	---TCCAGGTGGAGCACGTCCTTCCACATGCTGGAGCGGCTGCTCGAGCAGAAGCGGGCG
Cow_ZBED6_XM_003587043	---GGCCATTGGATTTCTACCTTTTATATGTTAAAATGGCTCTTGGAGCATTGCTACTCA
Dog_C7ORF29	------------------------------------------------------------
Dog_ZBED1_XM_548835	---GCCTGGTGGGGCAGCACGCTGGCCATGCTGCAGCGCCTCAAGGAGCAGCAGTTTGTC
Dog_ZBED2_XM_545093	------------------------------------------------------------
Dog_ZBED4_XM_538318	---TCCAAGTGGAACACGTCATTTCACATGCTTGAGCGACTCATAGAACAGAAACGGGCG
Dog_ZBED6_XM_003434303	---GGCCATTGGATTTCTACCTTTTATATGTTAAAATGGCTCTTAGAGCATTGCTACTCA
Dolphin_ZBED4_ENSTTRT00000009802	---TCCAAGTGGAACACGTCGTTTCACATGCTGGAGCGGCTTATCGAGCAGAAGAGGGCG
Frog_C7ORF29_XM_002941990	------------------------------------------------------------
Frog_ZBED1_XM_002933619	---TCCTGGTGGGGCAGCACACTTGTGATGCTGCAACGGCTTAAAGAACAGCAATTTACG
Frog_ZBED4_XM_002932186	---TCTAAATGGAACACTTCATTTCATATGTTAGACCGACTAATTGAACAGAAAAGGGCA
Frog_ZBEDX_AAMC01120807	---CCGCATTGGACCAGCACCTTTTATATGCTGCAGCGCCTGCTGGAACAGCAGCGCGCG
Hobo_M69216	CCGACTAGATGGAACTCCAACTACAAAATGATGAAGTCCATTCTGGATAACTGGCGTAGT
Fugufish_ZBED1_AJ620732	---GGGTCATGGTTAGCCACGTTAGCAATGCTACGAAGACTCAAAGAGCAACAAGCTGCA
Fugufish_ZBED4_ENSTNIT00000009737	---TCCAAGTGGAGGACCTCCTTCTCCATGCTGGAGCGGCTGGTGGAGCAGAAGAGAGCG
Hermit_U22467	GTTACCCGGTGGAATTCACATCTAAATTTATTTCAATCAATTTCAAATAATTATTTTAAA
Herves_AY462096	TCAACGCGATGGAATTCGGGGTATGATATGCTTAATCGATTTTATAAGAACAAAATTGCA
Homer_AF110403	CCTACTCGGTGGAATTCTAATTATGGAATGATTAAATCCATAATTGACAATTGGTTTGAA
Human_C7ORF29_NM_138434	------------------------------------------------------------
Hopper_AF486809	GCTACTAGATGGAACTCTGGCCTTATAATGATGGAACGTATATGCTTGATAAAAGAACCG
Horse_C7ORF29_XM_001494375	------------------------------------------------------------
Horse_ZBED1_XM_001916785	---GCCTGGTGGGGCAGCACGCTGGCCATGCTGCAGCGCCTCAAGGAGCAGCAGTTTGTC
Horse_ZBED2_XM_001503190	------------------------------------------------------------
Horse_ZBED4_NM_001256974	---TCCAAATGGAACACATCGTTTCATATGCTTGAACGACTCATTGAACAGAAAAGGGCA
Horse_ZBED6_XM_001915375	---GGCCATTGGATTTCTACCTTTTATATGTTAAAATGGCTCTTGGAGCATTGCTATTCA
Hermes_L34807	CCTACACGGTGGAATTCCACATACACGATGCTTCGATCTATTCTCGACAACTGGGAAAGC
Human_ZBED1_NM_001171135	---TCCTGGTGGGGGAGCACGCTGGCCATGCTGCAGCGCCTCAAGGAGCAGCAGTTCGTC
Human_ZBED2_NM_024508.4	------------------------------------------------------------
Human_ZBED3_NM_032367	------------------------------------------------------------
Human_ZBED4_NM_014838	---TCCAAGTGGAGCACTTCCTTCCACATGCTCGAGCGGCTCATTGAGCAGAAAAGGGCC
Human_ZBED6_NM_001174108	---GGCCATTGGATTTCTACTTTTTATATGTTAAAATGGCTCTTGGAGCATTGCTACTCA
Hydra_XM_002157451	GCCACAAGATGGAACTCTACCTATTACATGCTTGAGCGAGTTTTACACCTGAAACCAGCC
Lizard_ZBED1_XM_003218808	---TCCTGGTGGGGAAGCACACTTGCCATGCTGGAACGACTTAAAGAGCAACAGTTTGTA
Lizard_ZBED4_XM_003224971	---TCAAAGTGGGATACATCATTCCATATGCTTGAACGCCTAATTGAACAGAAAAGAGCT
Medakafish_ZBED4_ENSORLT00000014543	---TCCAAGTGGCGAACGTCCTTTTTCATGCTGGAGCGGCTGGTGGAGCAGAAGAACGCT
Mouse_ZBED3_NM_028106	------------------------------------------------------------
Mouse_ZBED4_NM_181412	---TCTAAGTGGAGCACATCGTTCCACATGCTCGAACGTCTGATTGAGCAGAAGAGGGCA
Mouse_ZBED6_NM_001166552	---GGCCACTGGATTTCTACCTTTTACATGTTAAAATGGCTTTTAGAACATTGCTACTCT
Nile_Tilapia_ZBED4_XM_003445069	---TCCAAATGGATGACCTCCTTTTTCATGCTGGAGCGACTGGTTGAGCAAAAGAAAGCC
Panda_C7ORF29	---------------------ATGGAGTGGCTGGTGGAGCAGCGGCAGCCGCTGCAGCAG
Panda_ZBED1_XM_002920805	---TCCTGGTGGGGCAGCACGCTGGCCATGCTCCAGCGCCTCAAGGAGCAACAGTTTGTC
Panda_ZBED2	------------------------------------------------------------
Panda_ZBED4_XM_002917242	---TCCCGCTGGAACACGTCCTTCCACATGCTCGAGCGGCTCATCGAGCAGAAGCGTGCC
Panda_ZBED6_XM_002918192	---GGCCATTGGATTTCTACCTTTTATATGTTAAAATGGCTCCTGGAGCATTGCTACTCA
Pig_C7ORF29_XM_003360795	------------------------------------------------------------
Pig_ZBED2_XM_003483325	------------------------------------------------------------
Pig_ZBED3_XM_003123724	------------------------------------------------------------
Pig_ZBED4_XM_003126785	---TCCAAGTGGGACACGTCCCTCCACATGCTGGAGCGGCTCCTCGAGCAGAAGAGGGCG
Pig_ZBED6_XM_003130096	---GGCCATTGGATTTCTACCTTTTATATGTTAAAATGGCTGTTGGAACATTGTTACTCA
Platypus_C7ORF29_XM_003429297	------------------------------------------------------------
Platypus_ZBED1_XM_001506630	---GCCTGGTGGGGGAGCACGCTGGCCATGCTCCAGCGGCTCAGGGAGCAGCAGTTCGTC
Sea_urchin_XM_787779	---ACCCGCTGGAACTCGGTACTGGACATGCTAGAGCGGTTGATCGAGGTTCGTTGGTCC
Sea_urchin_ZBED_XM_792779	---GTTCGATGGAATTCGACCTTTGACATGTTTAAACGACTCAAGGAACAGAGATGGGCC
Sloth_ZBED2_ENSCHOT00000009698	------------------------------------------------------------
Sloth_ZBED3_ENSCHOT00000003384	------------------------------------------------------------
Sponge_z4_XM_003389599	---ACTCGATGGAACTCAACACTACATATGCTACAATCAATAATTGCTCAAAAAGTAGTT
Sponge_ZBED1_XM_003390986	---ACAAGATGGAACTCCTCATACTACATGATTTGTCGAGTCATAGATCAGCAACAACCT
Stickleback_ZBED1	---CGGTCTTGGTTGGCCACACTGGCAATGTTAGAAAGGCTGAAAGAGCAACAAATTGCT
Stickleback_ZBED4_ENSGACT00000025175	---TCCAAGTGGAGGACGTCCTTCTTCATGCTGGAGCGGCTGGTGGAGCAGAAGAAAGCC
Tunicate_z3_XM_002120963	---GTACGCTGGAATTCTACTTTTGCAATGATTCAGCGTATTGTAGAATTGCGAGAGGTC
Tunicate_z4_XM_002124021	---ACAAGATGGAATTCAACTCTACATATGTTGCGTAGGATGTTGGAACAGAAGCATGCT
Zebrafinch_ZBED4_XM_002188961	---TCCAAGTGGAATACGTCATTTCATATGCTTGAACGCCTTATTGAACAGAAAAGAGCA
Zebrafish_ZBED_CR354586	---ACTAGGTGGAACAGCTCACTTAACATGATTGAGCGCTACCTGGAGCAACAACAGGCA
Zebrafinch_ZBED1_XM_002198303	---TCCTGGTGGGGAAGCACACTTGCTATGCTGCAGCGCCTCAAGGAGCAGCAGTTTGTC
Zebrafish_AClike1_hAT-6_DR	GCGACCCGCTGGGGCAGCAAACTGGCGATGGTGGAACGCATTCTGGAACAGGCGCAGGCG
Zebrafish_AClike2_hAT-7_DR	ACCACCCGCTGGGGCAGCACCTATGCGATGGTGGTGCGCGTGCTGGAACAGCTGCCGGCG
Zebrafish_ZBED4_NM_001082941	---TCGAAGTGGAAAACATCCTACTTTATGCTTGAGCGATTAGTAGAGCAAAAGAAAGCA
Aphid_XM_003243246	ATATCTGCTGCAATGTCGTCTCTCCGACGGGCTCCA------------------------
Armadillo_ZBED2_ENSDNOT00000013016	------------------------------------------------------------
Chicken_ZBED1_XP_416859	ATTGCGGCCGTCCTCGTGGAGGACAGCAACAACCAC------------------------
Chicken_ZBED4_NM_001199541	ATTGATGAAATGTCAATAGAGTGCAGCTTTCGG---------------------------
Chimp_C7ORF29_XM_001134757	------------------------------------------------------------
Cow_ZBED1_XM_002700428	ATCGCTGGGGTCCTGCTGGAAGACACCAACAACCAC------------------------
Cow_ZBED2_XM_590046	------------------------------------------------------------
Cow_ZBED3_XM_590046	------------------------------------------------------------
Cow_ZBED4_XM_002687994	GTGAACGCACTGTCCGCCGAGTGCGACTTCCGG---------------------------
Cow_ZBED6_XM_003587043	GTTCACCATAGT---CTTGGTAGAGCCAGTGGA---------------------------
Dog_C7ORF29	------------------------------------------------------------
Dog_ZBED1_XM_548835	ATCGCCGGCGTGCTGGTGGAGGACAGCAACAATCAC------------------------
Dog_ZBED2_XM_545093	------------------------------------------------------------
Dog_ZBED4_XM_538318	ATTAACGAGATGTCCATCGAGTGCAACTTCAGA---------------------------
Dog_ZBED6_XM_003434303	GTTCACCATAGT---CTTGGTAGAGCGAGTGGA---------------------------
Dolphin_ZBED4_ENSTTRT00000009802	GTGAACGAGCTGTCTGTCGAGTGTAACTTCCGG---------------------------
Frog_C7ORF29_XM_002941990	------------------------------------------------------------
Frog_ZBED1_XM_002933619	ATTGCAGGTGTTTTGGTGGAAGATAGCAATAACCAT------------------------
Frog_ZBED4_XM_002932186	ATTGATGAAATGTCTATCGAGTGCAGCTTCAGA---------------------------
Frog_ZBEDX_AAMC01120807	ATTGAAGAATAT---CTGGGCAGCCATAAACTGGAAACCGCG------------------
Hobo_M69216	GTGGATAAAATATTAGGTGAAGCT------------------------------------
Fugufish_ZBED1_AJ620732	GTGACCGCAGCACTGAGAGAAGTTTCTAGCAGCCCA------------------------
Fugufish_ZBED4_ENSTNIT00000009737	GTCGACGAGCTGTCCATCGAGTGCAACTTCAGG---------------------------
Hermit_U22467	ATTCAAGAAATTCTTGCTTCAATTAAT------------------------------GAA
Herves_AY462096	TTACTCTCCTGTGCAGATAGTTTGAAA---------------------------ATGAAA
Homer_AF110403	ATTAACAATATAATGACTGATAATGAA------------------------------CAA
Human_C7ORF29_NM_138434	------------------------------------------------------------
Hopper_AF486809	CTCTCTGCTGTACTAACTTCCTTACCT---------------------------AGTGCA
Horse_C7ORF29_XM_001494375	------------------------------------------------------------
Horse_ZBED1_XM_001916785	ATCGCCGGCGTGCTGGTGGAGGACAGCAACAATCAC------------------------
Horse_ZBED2_XM_001503190	------------------------------------------------------------
Horse_ZBED4_NM_001256974	GTTAATGAGATGTCAATCGAGTGTAACTTCAGA---------------------------
Horse_ZBED6_XM_001915375	GTTCACCATAGT---CTTGGTAGAGCCAGTGGA---------------------------
Hermes_L34807	GTGATTCAAATATTAAGTGAGGCGGGA------------------------------GAG
Human_ZBED1_NM_001171135	ATCGCCGGGGTCTTGGTGGAGGACAGCAACAACCAC------------------------
Human_ZBED2_NM_024508.4	------------------------------------------------------------
Human_ZBED3_NM_032367	------------------------------------------------------------
Human_ZBED4_NM_014838	ATTAACGAGATGTCCGTCGAGTGTAACTTCCGA---------------------------
Human_ZBED6_NM_001174108	GTTCACCATAGT---CTTGGTAGAGCCAGTGGA---------------------------
Hydra_XM_002157451	ATTGCTGCAACCTTACTCAAATTTCCTTCTGTGGGA------------------------
Lizard_ZBED1_XM_003218808	ATTGCTGCAGTTCTTGTGGAGGACAGCAATAATCAC------------------------
Lizard_ZBED4_XM_003224971	ATTGATGAAATGTCTATAGAATGCAGCTTCAGG---------------------------
Medakafish_ZBED4_ENSORLT00000014543	ATAGACGAGATGTCGATCGAGTGCAATTTCAGG---------------------------
Mouse_ZBED3_NM_028106	------------------------------------------------------------
Mouse_ZBED4_NM_181412	GTTAATGAGGTATCCATTGAGTGTAACTTCAGA---------------------------
Mouse_ZBED6_NM_001166552	GTTCACCATAGT---CTGGGCAGAGCCAGTGGA---------------------------
Nile_Tilapia_ZBED4_XM_003445069	ATCGATGAGATGTCGATTGAGTGCAATTTCAGG---------------------------
Panda_C7ORF29	TACGAGGAGAAGCAGCAGCTGGGCAAGGCTGGC---------------------------
Panda_ZBED1_XM_002920805	ATCGCCGGGGTGCTGGTGGAAGACAGCAACAACCAC------------------------
Panda_ZBED2	------------------------------------------------------------
Panda_ZBED4_XM_002917242	ATCAACGAGATGTCCATCGAGTGCAACTTCAGA---------------------------
Panda_ZBED6_XM_002918192	GTTCACCATAGT---CTTGGTAGAGCTAGTGGA---------------------------
Pig_C7ORF29_XM_003360795	------------------------------------------------------------
Pig_ZBED2_XM_003483325	------------------------------------------------------------
Pig_ZBED3_XM_003123724	------------------------------------------------------------
Pig_ZBED4_XM_003126785	GTCAACGAGCTGTCGGTCGAGTGCCACTTCCGC---------------------------
Pig_ZBED6_XM_003130096	GTTCATCATAGT---CTTGGTAGAGCCAGTGGA---------------------------
Platypus_C7ORF29_XM_003429297	------------------------------------------------------------
Platypus_ZBED1_XM_001506630	ATCGCCGCCGTCCTCGTGGAGGACAGCAACAGCCAC------------------------
Sea_urchin_XM_787779	ATCTCTTGCGTCTTAAGCGACCGGAACGTTACGACACTGGCAGAGGCA---------ACC
Sea_urchin_ZBED_XM_792779	ATCTGCCGGGTATTAAGCGACAGAAGGCATACGAACCTGGGGGATGCC---------CGC
Sloth_ZBED2_ENSCHOT00000009698	------------------------------------------------------------
Sloth_ZBED3_ENSCHOT00000003384	------------------------------------------------------------
Sponge_z4_XM_003389599	CTAGCTGCTTATAACACTGAGAGTGATGATATTCCT------------------------
Sponge_ZBED1_XM_003390986	CTATGTGCAGCACTATTGGAACTAAAGAAGAGTGAT------------------------
Stickleback_ZBED1	ATTACTGCAACACTTCGAGAGAGTTCCAGTAGTCAT------------------------
Stickleback_ZBED4_ENSGACT00000025175	ATCGACGAGATGTCGATCGAGTGCAATTTCAGG---------------------------
Tunicate_z3_XM_002120963	ATCAATTAC---CTCTCCACAAATGATGGCATCTGTGAT---------------------
Tunicate_z4_XM_002124021	CTCAGCATATATGCAAGTGAGTATGGTCATTTTAGTTTA---------------------
Zebrafinch_ZBED4_XM_002188961	ATTGATGAAATGTCAATAGAGTGCAGCTTTCGG---------------------------
Zebrafish_ZBED_CR354586	ATTGCTGCAGCCCTACTAAGTTCTGAAGTTAGACACAATGCACGTGAA------------
Zebrafinch_ZBED1_XM_002198303	ATTGCAGCTGTTCTCGTGGAGGACAGCAACAACCAC------------------------
Zebrafish_AClike1_hAT-6_DR	ATTCGCCATGTGCTGAGCGATGAT------------------------CGCCGCAGCAGC
Zebrafish_AClike2_hAT-7_DR	ATTAAACGCGTGTTTGCGGATGATAAAAGC------------------CGCCGCGGCACC
Zebrafish_ZBED4_NM_001082941	ATTGATGAGATGTCAATCGAGTGCAATTTCAGG---------------------------
Aphid_XM_003243246	---AATTGTTTGACTGCGACAGAATGGGATTTAATAGCAGATTGTGCTCCAATTTTAAAA
Armadillo_ZBED2_ENSDNOT00000013016	------------------------------------------------------------
Chicken_ZBED1_XP_416859	CACCTCATGCTGGAAGCCAGCGAGTGGAATACAATCGAAGGGCTGGTGGAGCTGCTGCAG
Chicken_ZBED4_NM_001199541	---GAGCTAATAAGTTGTGATCAGTGGGAAGTTATGCAGTCAGTGTGTCATGCTCTCAAG
Chimp_C7ORF29_XM_001134757	------------------------------------------------------------
Cow_ZBED1_XM_002700428	CATCTCATGCTGGAGGCCGCCGAGTGGGCCACCATCGAGGGCCTGGTGGAGCTGCTGCAG
Cow_ZBED2_XM_590046	------------------------------------------------------------
Cow_ZBED3_XM_590046	------------------------------------------------------------
Cow_ZBED4_XM_002687994	---GAGCTGCTGAGCTGCGACCAGTGGGAGGTGATGCAGTCCGTGTGCCACGCCCTGAAG
Cow_ZBED6_XM_003587043	---GTTGTGCTCACCTCCCTTCAGTGGACTCTAATGACATATGTTTGTGATATTCTTAAA
Dog_C7ORF29	------------------------------------------------ATGCTCCTGCAG
Dog_ZBED1_XM_548835	CACCTCATGCTGGAGACCGCCGAGTGGGCCACCATCGAGGGGCTGGTGGACCTGCTGCAG
Dog_ZBED2_XM_545093	------------------------------------------------------------
Dog_ZBED4_XM_538318	---GAGCTGATCAGCTGTGACCAGTGGGAGGTCATGCAGTCCGTGTGCCACGCGCTGAAG
Dog_ZBED6_XM_003434303	---GTTGTGCTCACCTCCCTTCAGTGGACTCTTATGACTTACGTTTGTGATATTCTTAAA
Dolphin_ZBED4_ENSTTRT00000009802	---GAGCTCATCAGCTGCGACCAGTGGGAGGTGATGCAGTCCGTGTGCCGTGCGCTGAAG
Frog_C7ORF29_XM_002941990	------------------------------------------------------------
Frog_ZBED1_XM_002933619	CATCTGATGTTAGAAGCTAGTGAGTGGAATACAATTGAAGGTTTGGTGGACCTCCTACAG
Frog_ZBED4_XM_002932186	---GAACTAATAAGCTGTGATCAGTGGGAAGTAATGCAGTCTGTCTGCCATGCACTGAAA
Frog_ZBEDX_AAMC01120807	GAACTGCGCCTGACCAGCAGCAACTGGAGCCTGATGGCGTGCCTGGTGGATCTGCTGCAG
Hobo_M69216	---GATATCCATGTAGATTTTAATAAATCATCTTTAAAAGTTGTGGTAGATATTCTAGGA
Fugufish_ZBED1_AJ620732	AATTTTAGCTGCAATGGCCCTGACTGGGTGCTATTGGAAGGCTTGATTGAAGTCCTTCAG
Fugufish_ZBED4_ENSTNIT00000009737	---GAAATGATCAGCTGCGACCAGTGGGAGGTGATGCTGTCCGTCTGCACTGCACTGAAG
Hermit_U22467	ATGCAGAGAATTTCTGATATCAATTTAGCCCTTCTTAATGCACTTGTAGCCATTTTTGAA
Herves_AY462096	ATATCT---TTAGAATCTCATGATTGGGAAGCAATTGAACAAATTGTGAGGGTTCTAAAA
Homer_AF110403	AGCCAACGATTATTACACGTAAATGTATCCATTCTTAAAGTTTTGGTTTCAATGTGCAAA
Human_C7ORF29_NM_138434	------------------------------------------------------------
Hopper_AF486809	CCGAACTTTCTGAATGCATCAGAATGGGAAAGGTTACGTGATTCCATCACTGTATTGAAG
Horse_C7ORF29_XM_001494375	------------------------------------------------------------
Horse_ZBED1_XM_001916785	CACCTCATGCTGGAGACCGCCGAGTGGGCCACCATCGAGGGGCTGGTGGACCTGCTGCAG
Horse_ZBED2_XM_001503190	------------------------------------------------------------
Horse_ZBED4_NM_001256974	---GAACTGATTAGTTGTGACCAGTGGGAAGTCATGCAGTCTGTGTGTCATGCGCTGAAA
Horse_ZBED6_XM_001915375	---GTTGTGCTCACCTCCCTTCAGTGGACTCTAATGACTTATGTTTGTGATATTCTTAAA
Hermes_L34807	ACACAGAGAATTGTTCATATAAATAAGTCGATAATTCAAACAATGGTCAACATCCTCGAT
Human_ZBED1_NM_001171135	CACCTCATGCTGGAGGCCAGCGAGTGGGCCACCATCGAGGGGCTGGTGGAGCTCCTGCAG
Human_ZBED2_NM_024508.4	------------------------------------------------------------
Human_ZBED3_NM_032367	------------------------------------------------------------
Human_ZBED4_NM_014838	---GAGCTGATCAGCTGCGACCAGTGGGAGGTCATGCAGTCCGTGTGCCGTGCGCTAAAG
Human_ZBED6_NM_001174108	---GTTGTGCTCACCTCCCTTCAGTGGACTCTAATGACTTATGTTTGTGATATTCTTAAG
Hydra_XM_002157451	---ATTGAATTTTCCGTCCAAGATTGGAGCCTCTATGAAAAAGTGGTGAGGATTTTAAGT
Lizard_ZBED1_XM_003218808	CATCTGATGTTGGAAACCAGTGAGTGGAATACAGTCGAAGGCCTGGTGGACTTGCTCCTA
Lizard_ZBED4_XM_003224971	---GAGTTAATAAGCTGTGATCAGTGGGAAGTGATGCAGTCTGTTTGTCATGCGCTCAAA
Medakafish_ZBED4_ENSORLT00000014543	---GAAATAATCAGCTGTGACCAGTGGGAAGTGATGCTGTCGGTCTGCAATGCACTGAAA
Mouse_ZBED3_NM_028106	------------------------------------------------------------
Mouse_ZBED4_NM_181412	---GAATTGATCAGCTGTGACCAGTGGGAGGTCATGCAGTCTGTGTGCCATGTGCTGAGA
Mouse_ZBED6_NM_001166552	---GTTGTACTTACCTCCCTTCAGTGGACTCTAATGACATACGTTTGTGATATTCTTAAG
Nile_Tilapia_ZBED4_XM_003445069	---GAAATGATCAGCTGCGATCAGTGGGAAGTAATGCTGTCAGTCTGCAATGCACTGAAA
Panda_C7ORF29	---ACGGCCCTGTCGGCGGTGTTCTGGAGCCTGACGGACAATCTGGTCACGCTCCTGCAG
Panda_ZBED1_XM_002920805	CACCTGATGCTGGAGGCCTCCGAGTGGGCCACCATCGAGGGGCTGGTGGAGCTGCTGCAG
Panda_ZBED2	------------------------------------------------------------
Panda_ZBED4_XM_002917242	---GAGCTCATCAGCTGCGACCAGTGGGAGGTCATGCAGTCCGTGTGCCACGCCCTGAAG
Panda_ZBED6_XM_002918192	---GTTGTGCTCACCTCCCTTCAGTGGACTCTAATGACTTATGTTTGTGATATTCTTAAA
Pig_C7ORF29_XM_003360795	------------------------------------------------------------
Pig_ZBED2_XM_003483325	------------------------------------------------------------
Pig_ZBED3_XM_003123724	------------------------------------------------------------
Pig_ZBED4_XM_003126785	---GAGCTCATCAGCTGTGACCAGTGGGAGGTCATGCAGTCCGTGTGCCACGCCCTGAAG
Pig_ZBED6_XM_003130096	---GTCGTGCTCACCTCCCTTCAGTGGACTCTAATGACATATGTTTGTGATATTCTTAAA
Platypus_C7ORF29_XM_003429297	------------------------------------------------------------
Platypus_ZBED1_XM_001506630	CACCTGATGCTGGAGGCCAGCGAGTGGGCCACCATCGAGGGGCTGGCCGAGCTCCTGCAC
Sea_urchin_XM_787779	GACCTTGAAATGACGGCCAACCAGTGGTCCCTGGCCGAGACGTTTATTCCCTGCCTGAAG
Sea_urchin_ZBED_XM_792779	ACCCTCGAGCTCAAAGATGAACAGTGGCGTTTGCTCGACGGCCTCATCAGTGCCCTTGAG
Sloth_ZBED2_ENSCHOT00000009698	------------------------------------------------------------
Sloth_ZBED3_ENSCHOT00000003384	------------------------------------------------------------
Sponge_z4_XM_003389599	------CAGTTATCTTCTCATCAACTAGATATCATTGATAAGATAATAACTGTGCTGAAG
Sponge_ZBED1_XM_003390986	---CTAATGCCATCTGACACTGAGTTATCAACCATGGAGACTTATGTAGACATTATGAAA
Stickleback_ZBED1	AATTTCACCTTTGATGGCCCTCAGTGGTCTTTGTTGGATGGCCTGATCAAAGTTCTTCAG
Stickleback_ZBED4_ENSGACT00000025175	---GAAATAATCAGCGGCGACCAGTGGGAGGTGATGCTGTCGATCTGCAACGCGCTGAAG
Tunicate_z3_XM_002120963	------ACTCTGCCTTTTGCAGAGTGGAAAATTTCGCAGTCTTTGGTGACGATTTTAGAG
Tunicate_z4_XM_002124021	---------CCAAATACATATGAGTGGGAACTTGTCGCCAAATTAGTTGCTTTATTGATA
Zebrafinch_ZBED4_XM_002188961	---GAGCTAATCAGTTGTGATCAGTGGGAAGTCATGCAGTCAGTGTGTCACGCTCTCAAA
Zebrafish_ZBED_CR354586	ATAGACACTGTAGATCCAGCTGACATCGCAGATGCTGAGGACATAGTTAAACTTCTCACA
Zebrafinch_ZBED1_XM_002198303	CACCTCATGCTGGAATCCAGTGAGTGGAATACAATCGAAGGGCTGGTGGAGCTGCTCCAG
Zebrafish_AClike1_hAT-6_DR	CTGAGC---CTGACCTGGCAGGATATGGATGTGCTGAAAGCGATTCATGAAGCGCTGAAA
Zebrafish_AClike2_hAT-7_DR	CTGCCGAACGTGACCTGGCAGGATATTGCGGTGCTGGAAGCGGTGCGCGATGGCCTGAAA
Zebrafish_ZBED4_NM_001082941	---GAACTGATAAGTTGTGACCAGTGGGAAGTGATGGGGTCAGTCTGCAACGCTCTTAAG
Aphid_XM_003243246	CCATTTGAACATATGACGTCAGAGTTGTCCGGAGAAAAATATCCAACA------TTGTCC
Armadillo_ZBED2_ENSDNOT00000013016	------------------------------------------------------------
Chicken_ZBED1_XP_416859	CCTTTCAAACAGGTCGCAGAGATGATGTCTGCTTCCAAGTATCCAACA------ATAAGT
Chicken_ZBED4_NM_001199541	CCCTTCGAAGCTGCAAGTAGGGAAATGAGT---ACACACATGTCTACT------TTAAGT
Chimp_C7ORF29_XM_001134757	---------ATGGCGGTCCGCGAGGCAAGT---GCGGCACAGGCCTCT------CTGAGC
Cow_ZBED1_XM_002700428	CCCTTCAAGCAGGTGGCCGAGATGCTGTCGGCCTCCAAGTACCCCACC------ATCAGC
Cow_ZBED2_XM_590046	------------------------------------------------------------
Cow_ZBED3_XM_590046	------------------------------------------------------------
Cow_ZBED4_XM_002687994	CCCTTTGCCGCCGCCAGCCGGGAGATGAGC---GCGCACGTGTCCACG------CTGAGC
Cow_ZBED6_XM_003587043	CCATTTGAGGAGGCCACCCAGAAAGTGAGT---GTGAAGACCATAGGA------TTGAAT
Dog_C7ORF29	CCCTTCCACATGGTGGTCCAGGAGGCGAGC---ACTGCATGGGCTACT------CTAAGC
Dog_ZBED1_XM_548835	CCGTTCAAGCAGGTGGCGGAGATGCTGTCTGCCTCCAAGTACCCCACC------ATCAGC
Dog_ZBED2_XM_545093	------------------------------------------------------------
Dog_ZBED4_XM_538318	CCCTTTGATGCCGCGAGTCGGGAGATGAGC---ACCCACGTGTCCACG------CTCAGC
Dog_ZBED6_XM_003434303	CCATTCGAGGAGGCCACCCAGAAAGTGAGT---GTCAAGACCACAGGA------TTGAAT
Dolphin_ZBED4_ENSTTRT00000009802	CCCTTCGACGCCGCCAGGCGGGAGATGAGC---ACCCACGAGTCCACG------CTCAGC
Frog_C7ORF29_XM_002941990	---------ATGGTTACAAGAGAGGTCAAT---GCAAGTGGTTCGTGT------TTGAGC
Frog_ZBED1_XM_002933619	CCGTTCAAGCAAGTCGCTGAGATGTTGTCAGTGTCAAAATATCCAACA------ATTAGT
Frog_ZBED4_XM_002932186	CCATTTGAAGCAGCCAGTAGAGAGATGAGT---ATGCACATGGCCACA------TTAAGC
Frog_ZBEDX_AAMC01120807	CCGTTTGAAATGGTGACCCGCGAAGTGAAC---GCGAGCGGCAGCTGC------CTGAGC
Hobo_M69216	GACTTTGAACGAATATTTAAGAAGTTGCAAACATCTAGC---------TCACCATCTATA
Fugufish_ZBED1_AJ620732	CCTTTTAAAGTTGTGGCCAACATGATATTGTCTTGTCAGTATCCGGTT------ATTAGC
Fugufish_ZBED4_ENSTNIT00000009737	CCCTTCGAGGTGGCCTACAGGGAGATGAGC---AACCGCACTGCCACC------CTGGGA
Hermit_U22467	AAATTTGATATTATGAGTAAAAAATTACAAGGTGTAAAT---------TACGTCACAATT
Herves_AY462096	TATTTCTATTCTGCTACAAATATTGTATCCGCCCAAAAA---------TACATAACCATT
Homer_AF110403	GATTTTGAAACTGTATTCAATAAATTACAACTTTGCAGT---------TCTCCATCGCTA
Human_C7ORF29_NM_138434	---------ATGGTGGTCCGCGAGGCGAGT---GCGGCACAGGCCTCT------CTGAGC
Hopper_AF486809	CCGATAGAGCATATGACAATAGAACTTTCAGCACAAAAC---------TACCCAACGATG
Horse_C7ORF29_XM_001494375	---------ATGGTGTTCCGGGAAGCGAGC---ACGGCACAGGCGTGT------TTAAGC
Horse_ZBED1_XM_001916785	CCGTTCAAGCAGGTGGCGGAGATGCTGTCTGCCTCCAAGTACCCCACC------ATCAGC
Horse_ZBED2_XM_001503190	------------------------------------------------------------
Horse_ZBED4_NM_001256974	CCCTTTGATGCTGCGAGTCGGGAGATGAGC---ACCCACATGTCCACA------CTCAGC
Horse_ZBED6_XM_001915375	CCATTTGAAGAGGCCACCCAGAAAGTGAGT---GTGAAGACCACAGGA------TTGAAT
Hermes_L34807	GGGTTTGAAAGAATTTTTAAAGAATTACAAACATGCAGT---------TCACCATCTCTG
Human_ZBED1_NM_001171135	CCCTTCAAGCAGGTGGCCGAGATGCTGTCGGCCTCCAGGTACCCCACC------ATCAGC
Human_ZBED2_NM_024508.4	------------------------------------------------------------
Human_ZBED3_NM_032367	------------------------------------------------------------
Human_ZBED4_NM_014838	CCCTTCGAGGCTGCGAGCCGGGAGATGAGC---ACGCAGATGTCCACC------CTCAGC
Human_ZBED6_NM_001174108	CCATTTGAGGAGGCTACCCAGAAAGTGAGC---GTGAAGACCGCAGGA------TTGAAT
Hydra_XM_002157451	GTTTTTGAGGAGGCAACAAAAATGTTGTCAGGTAGTGATTCT---------TGTATCAGT
Lizard_ZBED1_XM_003218808	CCATTCAAGCAGGTTACTGAAATGATGTCTTCTTCCAAGTACCCAACA------ATAAGT
Lizard_ZBED4_XM_003224971	CCATTTGAAGTTGCAAGCAGGGAGATGAGT---ACACACATGTCTACT------TTAAGC
Medakafish_ZBED4_ENSORLT00000014543	CCTTTTGAAGTTGCCTGCAGGGAGATGAGC---AATCACACTGCCACA------CTAGGA
Mouse_ZBED3_NM_028106	------------------------------------------------------------
Mouse_ZBED4_NM_181412	CCATTTGATGCTGCAAGCCGAGAGATGAGT---GCCCACATGTCTACG------CTGAGC
Mouse_ZBED6_NM_001166552	CCATTTGAGGAGGCCACCCAGAGAGTGAGT---GTGAAGACAACAGGA------TTGAAT
Nile_Tilapia_ZBED4_XM_003445069	CCTTTCGAAGTCGCCTGCAGGGAGATGAGC---AACCGCACTGCCACT------CTGGGA
Panda_C7ORF29	CCCTTCCGGACGGTGCTCCAGGAGGCGAGC---TCCACGCGGGCTTCC------CTGAGC
Panda_ZBED1_XM_002920805	CCCTTCAAGCAGGTGGCCGAGATGCTGTCCGCCTCCAAGTACCCCACC------ATCAGC
Panda_ZBED2	------------------------------------------------------------
Panda_ZBED4_XM_002917242	CCCTTTGACGCCGCGAGCCGCGAGATGAGC---GCCCACGTGTCCACG------CTCGGC
Panda_ZBED6_XM_002918192	CCATTTGAGGAGGCCACCCAGAAAGTGAGT---GTCAAGACCACAGGA------TTGAAT
Pig_C7ORF29_XM_003360795	---------ATGGTGGTCCGCGAGGCGAGT---GCTGCGCAGGCCACT------CTGAGC
Pig_ZBED2_XM_003483325	------------------------------------------------------------
Pig_ZBED3_XM_003123724	------------------------------------------------------------
Pig_ZBED4_XM_003126785	CCCTTCGACGCCGCGCGCCGGGAGCTGGGC---GCCCGCGTGTCCACG------CTCAGC
Pig_ZBED6_XM_003130096	CCATTTGAGGAGGTCACCCGGAAAGTGAGT---GTGAAGACCACAGGG------TTGAAT
Platypus_C7ORF29_XM_003429297	---------ATGGCGGCCCGGGAGGTGGAG---GCGGCCGGCGCCTCC------CTCAGC
Platypus_ZBED1_XM_001506630	CCCTTCAAGCAGGTGGCCGACATGATGGCCGCCTGCCGCTTCCCCACC------ATCAGC
Sea_urchin_XM_787779	CCACTAAAGGTTGCAGCTGCTGTCCTTTCTGCTGAGGAAAATTTGAGC------TGTTCC
Sea_urchin_ZBED_XM_792779	CCCTTTAAGGTTGCTACTACAGTGCTTTCCGGAGAAGAACAGACGACA---TTATCCGTC
Sloth_ZBED2_ENSCHOT00000009698	------------------------------------------------------------
Sloth_ZBED3_ENSCHOT00000003384	------------------------------------------------------------
Sponge_z4_XM_003389599	CCAGTTGATGACATAACTAAATCTATTTCTTCTGAGAAAGCTTCTGTT---------TCA
Sponge_ZBED1_XM_003390986	CCACTTGTTGCTATCACTGAAGCTATGGGGGCAGAAGAATGGGTTACA------ATATCT
Stickleback_ZBED1	CCTTTTAAAGTTGTTACAAACATGATCACTCATTGTAGTTACCCAACA------ATCAGC
Stickleback_ZBED4_ENSGACT00000025175	CCTTTCGAGGTGGCCTGCGGCGAGATGAGC---AACCGCACCGCCACC------CTGGGG
Tunicate_z3_XM_002120963	ATTTTTGATGTTGCGACCAAGGAAGTATCGCGGGAGTCTGCGACATTA---------TCT
Tunicate_z4_XM_002124021	CCCTTTGAGACGATAACGTTGGAGATTAGTCATTCTGAAGCTTCCGCA---------TCA
Zebrafinch_ZBED4_XM_002188961	CCTTTCGAAGCTGCTAGTAGGGAGATGAGT---ACACACATGTCTACT------CTAAGC
Zebrafish_ZBED_CR354586	CCCTTGAAAAAAGCAACCACTGTGCTGTGTGATGAGTCTCGACCAACA------GTCTCT
Zebrafinch_ZBED1_XM_002198303	CCTTTCAAGCAGGTTGCAGAGATGATGTCTGCTTCAAAGTACCCGACG------ATAAGT
Zebrafish_AClike1_hAT-6_DR	CCGGTGGGCGATTTTACCGATATTCTGAGCGGCGAAAAC---------TATGTGACCAGC
Zebrafish_AClike2_hAT-7_DR	CCGGTGGCGGAATTTACCGATATTCTGAGCGCGGAAAAC---------TATGTGACCGTG
Zebrafish_ZBED4_NM_001082941	CCTTTTGTGGTAGCCTGCAGGGAGATGAGC---AATCGCACTGCAACA------CTAGGT
Aphid_XM_003243246	TTGGTAATACCACTAATAAGAGGTCTTCAATACACAGTCAAAAATATAAAACCAGATACT
Armadillo_ZBED2_ENSDNOT00000013016	------------------------------------------------------------
Chicken_ZBED1_XP_416859	ATGGTGAAGCCCCTTCTCCACATGCTTCTCAACACTACCCTGAACATCAAAGAGAACGAT
Chicken_ZBED4_NM_001199541	CAAGTGATCCCAATGATCCATATACTTAACAGGAAAATAGAAATGCTATTTGAGGAAACA
Chimp_C7ORF29_XM_001134757	CAGGTGCTGCCCCAGCTGCGCTACCTGCACATCTTCCTGGAGCAGGTTCACACACACTTT
Cow_ZBED1_XM_002700428	ATGGTCAAGCCGCTGCTGCACATGCTGCTGAACACGACTCTCAACCCCAAGGAGACGGAC
Cow_ZBED2_XM_590046	------------------------------------------------------------
Cow_ZBED3_XM_590046	------------------------------------------------------------
Cow_ZBED4_XM_002687994	CAGGTCATCCCCATGATCCACATCCTCACCCGCAGGGTGGAGATGCTGTTCCAGGAGACC
Cow_ZBED6_XM_003587043	CAGGTGCTACCCCTCATCCATCATCTACTCCTTTCCCTGCAGAAACTCAGAGAAGATTTT
Dog_C7ORF29	CAGGTGCTGCCCCAGCTACGCTACCTGCATATCATCCTGGAGCAGATCCACGAGCACTTT
Dog_ZBED1_XM_548835	ATGGTGAAGCCGCTGCTGCACATGCTGCTCAACACCACCCTCAACATCAAGGAGACGGAC
Dog_ZBED2_XM_545093	------------------------------------------------------------
Dog_ZBED4_XM_538318	CAGGTTATCCCCATGATCCACATCCTCAACAGGAAAATCGAGATGCTCTTTGAGGAGACG
Dog_ZBED6_XM_003434303	CAGGTGCTACCCCTAATCCATCATCTGCTCCTTTCTCTGCAGAAACTCAGAGAAGATTTT
Dolphin_ZBED4_ENSTTRT00000009802	CAGGTCATCCCCATGATCCACATCCTCAACAGGAGGGTGGAGATGCTGTTCGAGGAGACC
Frog_C7ORF29_XM_002941990	CAAGTGCTTCCGGAGGTTCGATACCTACATATCTTTCTAAAGCAGATCAGAGGCCATTTT
Frog_ZBED1_XM_002933619	ATGGTCAAACCCCTTCTCCATATGCTGCTAAATACATCATTAAACATCAAAGAGACAGAC
Frog_ZBED4_XM_002932186	CAGGTTATTCCAATGATTCATATACTTAACAGAAAAATAGAGATGTTATTTGAAGAAACC
Frog_ZBEDX_AAMC01120807	CAGGTGCTGCCGGAAGTGCGCTATCTGCATATTTTTCTGAAACAGATTCGCGGCCATTTT
Hobo_M69216	TGC---------TTCGTATTGCCATCCATCTCTAAAATTTTAGAATTATGCGAGCCGAAT
Fugufish_ZBED1_AJ620732	ATGGTGCGACCTGTGCTTCACATGCTGCTCAACACAACCCTCAAGGTCAAGGAAGGGGAT
Fugufish_ZBED4_ENSTNIT00000009737	CAGGTCATACCACTCATCCACATCCTCAACAGGAAGATCGACCTGCTGTTCGACGAAACC
Hermit_U22467	AAC---------TACGTTTATTTAACCATCAATACCCTTAAAACTATTTGCGAAGCAAGC
Herves_AY462096	TCACACGTGGGATTACTATGCAATGTGCTGTTAACCAAAACATCACAGTTTAGAAATGAT
Homer_AF110403	TGC---------TACGTTCTTCCGTCCATTTTAAAAATAAAAAACATTTGTGAATTTAAT
Human_C7ORF29_NM_138434	CAGGTGCTGCCCCAGCTGCGCTACCTGCACATCTTCCTGGAGCAGGTTCACACACACTTT
Hopper_AF486809	TCA---------CTAGTGGTGCCTATAGTCAGAGGACTGCAATATGCAATAAGATCCCAG
Horse_C7ORF29_XM_001494375	CAGGTGCTGCCCCAACTGCGCTACCTGCATATCTTCCTGGAGCAGGTGCACCGGCACTTT
Horse_ZBED1_XM_001916785	ATGGTGAAGCCGCTGCTGCACATGCTGCTCAACACCACCCTCAACATCAAGGAGACGGAC
Horse_ZBED2_XM_001503190	------------------------------------------------------------
Horse_ZBED4_NM_001256974	CAGGTCATCCCCATGATCCACATCCTCAACAGGAAGATCGAAATGCTGTTTGAGGAAACG
Horse_ZBED6_XM_001915375	CAGGTGCTGCCCCTAATCCATCATCTACTCCTTTCCCTGCAGAAACTCAGAGAAGATTTT
Hermes_L34807	TGT---------TTTGTTGTGCCTTCCATTTTAAAAGTAAAAGAAATATGTTCACCTGAC
Human_ZBED1_NM_001171135	ATGGTGAAGCCGCTGCTGCACATGCTCCTGAACACCACGCTCAACATCAAGGAGACCGAC
Human_ZBED2_NM_024508.4	------------------------------------------------------------
Human_ZBED3_NM_032367	------------------------------------------------------------
Human_ZBED4_NM_014838	CAGGTCATCCCCATGGTACACATCCTCAACAGGAAGGTGGAGATGCTCTTCGAGGAGACG
Human_ZBED6_NM_001174108	CAGGTGCTACCCCTAATCCATCATCTACTCCTTTCCCTGCAGAAACTCAGAGAAGATTTT
Hydra_XM_002157451	TCCTGCATTCCAATTGTGACAACAATAATTAAAGCTTTGGAAACAACCTCCGGTGACGTC
Lizard_ZBED1_XM_003218808	ATGGTGAAACCTCTCCTTCACATGTTGCTAAATACAACATTAAACATCAAGGAAAATGAC
Lizard_ZBED4_XM_003224971	CAAGTAATTCCAATGATTCACATCCTCAACCGGAAAATTGAACTACTGTTTGAAGAAACA
Medakafish_ZBED4_ENSORLT00000014543	CAAGTGATACCACTCATCCACATCCTTAGCAGAAAAATAGACTTGCTCTTTGACGAGACC
Mouse_ZBED3_NM_028106	------------------------------------------------------------
Mouse_ZBED4_NM_181412	CAGGTCATCCCCATGATCCACATCCTCAGCAGAAAAGTGGAGATGCTGTTTGGGGAGACC
Mouse_ZBED6_NM_001166552	CAGGTGCTACCCCTAATCCACCATCTCCTCTTTTCCCTGCAGAGACTCAGAGAAGATTTT
Nile_Tilapia_ZBED4_XM_003445069	CAAGTGATACCACTCATTCATATTCTCAACAGAAAAATAGACCTGCTGTTTGACGAGACC
Panda_C7ORF29	CAGGTGCTGCCGCAGCTCCGCTACCTGCACATCTTCCTGCAGCAGGTTCACGGGCACTTC
Panda_ZBED1_XM_002920805	ATGGTCAAGCCCCTCCTGCACATGCTGCTGAACACCACGCTCAACATCAAGGAGACCGAC
Panda_ZBED2	------------------------------------------------------------
Panda_ZBED4_XM_002917242	CAGGTCATCCCCATGATCCACATCCTCAGCCGCAAGGTCGAGATGCTCTTCGAGGAGACC
Panda_ZBED6_XM_002918192	CAGGTGCTTCCCCTAATCCATCATCTGCTCCTTTCTCTGCAGAAACTCAGAGAAGATTTT
Pig_C7ORF29_XM_003360795	CTGGTGCTGCCCCAGCTGCGCTACCTGCACATCTTCCTGGAGCAGCTTCGCGGGCACTTC
Pig_ZBED2_XM_003483325	------------------------------------------------------------
Pig_ZBED3_XM_003123724	------------------------------------------------------------
Pig_ZBED4_XM_003126785	CAGGTCATCCCCATGATCCACATCCTGCACAGGCGCGTGGAGATGCTCTTCGGGGAGACC
Pig_ZBED6_XM_003130096	CAGGTGCTACCCCTAATCCATCATCTACTCCTTTCCCTGCAGAAACTCAGAGAGGATTTT
Platypus_C7ORF29_XM_003429297	CAGGTGCTGCCTCAGGTGCGCTACCTGCACATCTTCCTGCGACAGATCCGCGGGCGGTTC
Platypus_ZBED1_XM_001506630	ATGGTCAAGCCCCTGCTGCACATGCTCCTCAACACCACCCTCGGCGTCAAGGAGAACGAC
Sea_urchin_XM_787779	GTTGTCCACCCCATCATATCTGGGTTGCTCCAGAACCACCTCGTGGTCAATATGGATGAC
Sea_urchin_ZBED_XM_792779	GTGGTTCCCATCATGGCTGGCATCCTTGACCATCATCTTATCGTCAACGAAGATGACTTA
Sloth_ZBED2_ENSCHOT00000009698	------------------------------------------------------------
Sloth_ZBED3_ENSCHOT00000003384	------------------------------------------------------------
Sponge_z4_XM_003389599	ATCATTATTCCCTATATTCGAGCTTTACGAAAGACCTGGGAGAAGAGTGGTGATGATCGG
Sponge_ZBED1_XM_003390986	ACATTACGACCAATTCTTCATAAGCTTTTGAATTCACACCTCGTAGGAACAGCTAGTGAT
Stickleback_ZBED1	ATGGTTCGGCCCCTGCTTCACATGCTGCTGGACACCACCCTCAAGGTCAAGGAAGGGGAC
Stickleback_ZBED4_ENSGACT00000025175	CAGGTGATCCCGCTCGTCCACATCCTCAACCGGAAGATCGACCTGCTGTTCGACGAGACC
Tunicate_z3_XM_002120963	ATAATTTTGCCGTTAAAGAACAGCATTTTAATGAAACTTAATAATTTTTTGAATTCAACA
Tunicate_z4_XM_002124021	TGCATACTACCCAGTATTGCAGTACTTAAAGCTCTTCTACAAAGTGATAATGAAGCAACA
Zebrafinch_ZBED4_XM_002188961	CAAGTGATTCCAATGATTCATATACTTAACAGGAAAATAGAAATGCTATTTGAGGAAACT
Zebrafish_ZBED_CR354586	CTTATCATGCCTCTTAAACACATGATACAAGTGAGCATGGCACCATGCAATGCAGACTCA
Zebrafinch_ZBED1_XM_002198303	ATGGTGAAGCCACTTCTCCACATGCTTCTGAATACCACTCTGAACATCAAAGAGAACGAT
Zebrafish_AClike1_hAT-6_DR	AGC------TGCATTCTGCCGATTCTGCAGCTGTGCCGCGATAACGTGCTGGCGGCGAGC
Zebrafish_AClike2_hAT-7_DR	AGC------AGCCTGCTGCCGATGCTGCAGCTGACCAAAGAT---ATTCTGAAAGAAGAA
Zebrafish_ZBED4_NM_001082941	CAGGTCATTCCACTCATTCACATACTCAACCGAAAGATAGACATGCTTTTTGATGAGACC
Aphid_XM_003243246	CATGCAGGT---------------ATATTGCTACAAAATACA------------------
Armadillo_ZBED2_ENSDNOT00000013016	------------------------------------------------------------
Chicken_ZBED1_XP_416859	TTGAAAGAA------------ATCAGCATGGCGAAGGAGGTA------------------
Chicken_ZBED4_NM_001199541	ATGGGCATA------------GATACTATGCTGAAATCT---------------------
Chimp_C7ORF29_XM_001134757	CAGGAGCAG---AGTGTCGGGGAGAGGGGCGCAGCCATCCAGCTGGCTGAGGGGTTGGCC
Cow_ZBED1_XM_002700428	CCCAAGGAG------------ATCAGCATGGCCAAGGAGGTG------------------
Cow_ZBED2_XM_590046	------------------------------------------------------------
Cow_ZBED3_XM_590046	------------------------------------------------------------
Cow_ZBED4_XM_002687994	ATGGGCATC------------GACACCATGCTCCGCGCC---------------------
Cow_ZBED6_XM_003587043	CAAGTTAGA------------GGTATTACTCAGGCCCTCAATCTGGTAGACAGTTTATCT
Dog_C7ORF29	AAGGAGCAGGGT---GGTTCAGAGGTGAGCGCAGCCATCAGGCTGGCCAAGGGCTTGGCC
Dog_ZBED1_XM_548835	TGCAAGGAG------------GTGAGCATGGCCAAGGAGGTG------------------
Dog_ZBED2_XM_545093	------------------------------------------------------------
Dog_ZBED4_XM_538318	ATGGGCATC------------GACACCATGCTGAAGTCC---------------------
Dog_ZBED6_XM_003434303	CAAATAAGA------------GGTATTACTCAAGCACTCAATCTGGTGGACAGTTTATCT
Dolphin_ZBED4_ENSTTRT00000009802	ATGGGCATC------------GACACCATGCTCAAGTCC---------------------
Frog_C7ORF29_XM_002941990	GAGAGTAAG------------GGAGATGTAAATGGGGTCGTCTTGACTGACAGTTTCACC
Frog_ZBED1_XM_002933619	CCAAAAGAA------------ATAAGTATGGCTAAAGAAGTG------------------
Frog_ZBED4_XM_002932186	ATGGGTATT------------GATACAATGCTGAAATCG---------------------
Frog_ZBEDX_AAMC01120807	GAAAGCAAA------------GGCGATGTGAACGGCGTGGTGCTGACCGATAGCTTTACC
Hobo_M69216	ATTTTAGAC------------CTTTCTGCAGCAGCATTGCTT------------------
Fugufish_ZBED1_AJ620732	CCGAAAGAA------------ATAAGCATGACAAAAGAGGTT------------------
Fugufish_ZBED4_ENSTNIT00000009737	GTGGGCATC------------GACAACATGCTCAGGTCC---------------------
Hermit_U22467	GATTCGGAC------------ATCGAAATAATAAAGACATTA------------------
Herves_AY462096	GAGGATATA------------GCAGAAAACATTCAAAATTTA------------------
Homer_AF110403	AATAGTGAT------------ATAGCTGCAATTTCAGTCTTA------------------
Human_C7ORF29_NM_138434	CAGGAGCAG---AGTGTCGGGGAGAGGGGCGCAGCCATCCAGCTGGCTGAGGGGTTGGCC
Hopper_AF486809	CAAATGAAA------------ACTACGGAGGGAGAATGCTTG------------------
Horse_C7ORF29_XM_001494375	GAGGAGCAG---AGTGGCAGGGAGATGGGTGCAGCCATCCGGCTGGCTGAGGGCTTGGCC
Horse_ZBED1_XM_001916785	TGCAAGGAG------------GTGAGCATGGCCAAGGAGGTG------------------
Horse_ZBED2_XM_001503190	------------------------------------------------------------
Horse_ZBED4_NM_001256974	ATGGGCATC------------GACACCATGCTGAAGTCT---------------------
Horse_ZBED6_XM_001915375	CAAGTCAGG------------GGTATTACTCAGGCCCTCAATCTGGTGGACAGTTTATCT
Hermes_L34807	GTTGGCGAC------------GTTGCAGATATAGCAAAATTG------------------
Human_ZBED1_NM_001171135	TCCAAGGAG------------CTCAGCATGGCCAAGGAGGTC------------------
Human_ZBED2_NM_024508.4	------------------------------------------------------------
Human_ZBED3_NM_032367	------------------------------------------------------------
Human_ZBED4_NM_014838	ATGGGCATC------------GACACCATGCTGCGCTCT---------------------
Human_ZBED6_NM_001174108	CAAGTCAGA------------GGTATTACTCAGGCCCTCAATCTGGTGGATAGTTTATCT
Hydra_XM_002157451	AGTGTTCAG------------AAATTGAAAATAGCTATGAAAAAT------------GCA
Lizard_ZBED1_XM_003218808	CTGAAAGAA------------ATCAGTATGGCAAAGGAAGTA------------------
Lizard_ZBED4_XM_003224971	ATGGGCATA------------GATACTATGCTGAAGTCC---------------------
Medakafish_ZBED4_ENSORLT00000014543	GTGGGCATA------------GACAACATGCTTAGGTCT---------------------
Mouse_ZBED3_NM_028106	------------------------------------------------------------
Mouse_ZBED4_NM_181412	ATGGGCATT------------GACACCATGCTTAAGTCC---------------------
Mouse_ZBED6_NM_001166552	CAAGTCAGA------------GGTATTACTCAGGCCCTCAATCTGGTGGACAGTTTATCT
Nile_Tilapia_ZBED4_XM_003445069	GTGGGAATA------------GACAACATGCTCAAGTCT---------------------
Panda_C7ORF29	GAGGAGCAGGGC---GGTGCAGAGGTGGGTGCCGCCATGCGGCTGGCCGAGGGCTTGGCC
Panda_ZBED1_XM_002920805	TGCAAGGAG------------CTCAGCATGGCCAAGGAGGTC------------------
Panda_ZBED2	------------------------------------------------------------
Panda_ZBED4_XM_002917242	ACGGGCATC------------GACACCATGCTGAAGTCC---------------------
Panda_ZBED6_XM_002918192	CAAATAAGA------------GGTATTACTCAGGCACTCAATCTGGTGGACAGTTTATCT
Pig_C7ORF29_XM_003360795	GAGGGGCAG---AGCGCCGGGGAGGTGGGCGCGGCTGTGCGGCTGGCTGAGGGCCTGGCC
Pig_ZBED2_XM_003483325	------------------------------------------------------------
Pig_ZBED3_XM_003123724	------------------------------------------------------------
Pig_ZBED4_XM_003126785	ACGGGCGTC------------GACACGATGCTCACGTCG---------------------
Pig_ZBED6_XM_003130096	CAAGTTAGA------------GGTATTACTCAGGCCCTCAATCTGGTAGACAGTTTATCT
Platypus_C7ORF29_XM_003429297	------------------------------------------GTGGCCGAGAGCCTGGCC
Platypus_ZBED1_XM_001506630	CCCAAGGAG------------ATCAGCATGGCCAAGGAGGTC------------------
Sea_urchin_XM_787779	GGAGAAGTCATC---CGC---AACTTCAAGGACATGACGCGG------------------
Sea_urchin_ZBED_XM_792779	CCTGGAGTGAAG---ACATTCAAGCGCACAGCTACAGCAGAGTTGACACGACGATTTCAG
Sloth_ZBED2_ENSCHOT00000009698	------------------------------------------------------------
Sloth_ZBED3_ENSCHOT00000003384	------------------------------------------------------------
Sponge_z4_XM_003389599	GGAGTGCAA------------ACAATGAAGAAAGAGCTA---------------------
Sponge_ZBED1_XM_003390986	ACACAATTA------------AGATTAAAAATGAAATCT------------------GAA
Stickleback_ZBED1	CTCAAAGAC------------ATCAGTAAGACCAAGGAGGTC------------------
Stickleback_ZBED4_ENSGACT00000025175	GTGGGCATC------------GACAACATGCTCGTGTCC---------------------
Tunicate_z3_XM_002120963	TTACCGGAG------------CAAGAGAGGCTGGCCGGTGTT------------------
Tunicate_z4_XM_002124021	TTTGGGATT------------GGTACTATAAAAGGAACCATG------------------
Zebrafinch_ZBED4_XM_002188961	ATGGGCATA------------GATACTATGCTGAAATCT---------------------
Zebrafish_ZBED_CR354586	AACACCGTC------------TCTCAAATGAAGGCAGCA---------------------
Zebrafinch_ZBED1_XM_002198303	TTGAAAGAA------------ATCAGCATGGCAAAGGAGGTG------------------
Zebrafish_AClike1_hAT-6_DR	GAAAACGAT------------CTGCAGCTGACCAAAAGCATT------------------
Zebrafish_AClike2_hAT-7_DR	GAAACCGAT------------GTGGAAATTACCGCGGGCATT------------------
Zebrafish_ZBED4_NM_001082941	ATGGGTATT------------GACAATATGCTCAAGTCT---------------------
Aphid_XM_003243246	TTATTAGATGTAGTAGCGAGGCGTTTAGGATCTCTAGAAAAA---------------AAT
Armadillo_ZBED2_ENSDNOT00000013016	------------------------------------------------------------
Chicken_ZBED1_XP_416859	ATAGCTAAGGAGCTGTCAACTACCTACCAGCACACCCCG------------GAAATAGAC
Chicken_ZBED4_NM_001199541	TTGAAAGAAGCTATGGTGAGCAGATTGTCCTCCACACTTCAT---------------GAT
Chimp_C7ORF29_XM_001134757	CGGCAGCTCTGCACCGACTGTCAGCTCAACAAGCTCTTCTAC---------------CGC
Cow_ZBED1_XM_002700428	ATCGCCAAGGAGCTCGCCAAGACCTACCAGGAGAGCCCC------------GAGATCGAC
Cow_ZBED2_XM_590046	------------------------------------------------------------
Cow_ZBED3_XM_590046	------------------------------------------------------------
Cow_ZBED4_XM_002687994	CTCAGGGAGGCCATGGTGAGCCGCCTGTCCGCCACGCTCCAC---------------GAC
Cow_ZBED6_XM_003587043	CTGAAACTTGAAACTGACACCCTACTAAGTGCCATGCTCAAA---------------TCC
Dog_C7ORF29	CTGCAGGTCTCCACAGACTGCCAACTCAATGAGCTCTTCCAC---------------CGG
Dog_ZBED1_XM_548835	ATCGCCAAGGAGCTGTCCAAGACCTACCAGGAGACCCCG------------GAGATTGAC
Dog_ZBED2_XM_545093	------------------------------------------------------------
Dog_ZBED4_XM_538318	TTGAAGGAAGCCATGGTGAGCCGGCTGGCTGCCACCCTCCAC---------------GAC
Dog_ZBED6_XM_003434303	CTGAAACTTGAAACTGATACCCTATTGAGTGCCATGCTCAAA---------------TCC
Dolphin_ZBED4_ENSTTRT00000009802	CTCAGGGAGGCCATGGTGAGCCGCCTGTCCGCCACCCTCCAC---------------GAC
Frog_C7ORF29_XM_002941990	CTGAAATTCTCCTCAGATTTTGGGATCAATGAAATGTTTCAA---------------AGG
Frog_ZBED1_XM_002933619	ATTGCTAAAGTTCTATCCTCCACTTATCAGCAGACACCA------------GAAATAGAC
Frog_ZBED4_XM_002932186	CTTAAAGAAGCCATGGTTTGTCGTCTGTCGTCAACGCTTCAT---------------GAT
Frog_ZBEDX_AAMC01120807	CTGAAATTTAGCAGCGATTTTGGCATTAACGAAATGTTTCAG---------------CGC
Hobo_M69216	AAGGAAAGAATTTTGGAAAATATTCGTAAGATT---------------------TGGATG
Fugufish_ZBED1_AJ620732	ATTTCAAAAGTGCTGTCGAGCACATATTCACAGTCATCA---------CCTGAATTTTCA
Fugufish_ZBED4_ENSTNIT00000009737	CTGAAAGAAGCCATGGTGAGCAGGCTGTCCGCCACGCTGCAG---------------GAC
Hermit_U22467	AAAATAAATATTTTAAGAGAAATGGAAACTAAG---------------------TACGTT
Herves_AY462096	GTAGCTTTGCTCATTGAAGGTCTACAAAACAAG---------------------CTAAAA
Homer_AF110403	AAGGAGAATATAAGAAAAAAAATTGAGGAAATA---------------------TGGGTT
Human_C7ORF29_NM_138434	CGGCAGCTCTGCACCGACTGTCAGCTCAACAAGCTCTTCTAC---------------CGC
Hopper_AF486809	AAAAGTAGTTTGTTGGAAGTAATTTCGAGACGA---------------------CTTGGC
Horse_C7ORF29_XM_001494375	CTACAGCTCTCCACAGACTGCCAGCTCAATGAGCTCTTCCAC---------------CGC
Horse_ZBED1_XM_001916785	ATCGCCAAGGAGCTGTCCAAGACCTACCAGGAGACCCCG------------GAGATTGAC
Horse_ZBED2_XM_001503190	------------------------------------------------------------
Horse_ZBED4_NM_001256974	TTGAAGGAAGCCATGGTGAGCCGACTGTCCTCCACGCTCCAT---------------GAC
Horse_ZBED6_XM_001915375	CTGAAGCTTGAAACTGACACCCTACTAAGTGCCATGCTCAAA---------------TCC
Hermes_L34807	AAAGTGAACATTATAAAAAATGTAAGAATAATA---------------------TGGGAA
Human_ZBED1_NM_001171135	ATCGCCAAGGAGCTTTCCAAGACCTACCAGGAGACGCCC------------GAGATCGAC
Human_ZBED2_NM_024508.4	------------------------------------------------------------
Human_ZBED3_NM_032367	------------------------------------------------------------
Human_ZBED4_NM_014838	CTGAAGGAGGCCATGGTGAGCCGCCTGTCTGCCACCCTCCAC---------------GAC
Human_ZBED6_NM_001174108	CTGAAACTTGAAACAGATACCCTACTAAGTGCCATGCTTAAA---------------TCC
Hydra_XM_002157451	ATGGAAAAACGTTTTTCAGCAATTGAAAAA---------------------------ACA
Lizard_ZBED1_XM_003218808	ATAGCCAAAGAATTATCTACCATATACCAGCATACACCT------------GAGATAGAC
Lizard_ZBED4_XM_003224971	TTAAAGGAAGCAATGGTGAGTAGGCTGTCATCCACTCTTCAT---------------GAT
Medakafish_ZBED4_ENSORLT00000014543	CTAAAAGAGGCCTTGGTGAGCAGAATGTCTGCCACGCTACAC---------------GAC
Mouse_ZBED3_NM_028106	------------------------------------------------------------
Mouse_ZBED4_NM_181412	CTGAAGGAAGCCATGGCAAGCCGCCTGTCTGCCACACTCCAT---------------GAC
Mouse_ZBED6_NM_001166552	TTGAAACTTGAAAGTGATGCCTTACTAAGTGCCATGCTCAAA---------------TCC
Nile_Tilapia_ZBED4_XM_003445069	CTAAAGGAAGCGATGGTGAGCAGGATGTCTGCAACTCTTCAC---------------GAC
Panda_C7ORF29	CTGCAGCTCTCCACAGACTGCCAGCTCAACGAGCTCTTCCAC---------------CGC
Panda_ZBED1_XM_002920805	ATCGCCAAGGAGCTGTCCAAGACCTACCAGGAGGCGCCG------------GAGATCGAC
Panda_ZBED2	------------------------------------------------------------
Panda_ZBED4_XM_002917242	TTGAAGGAAGCCATGGCGAGCCGGCTGGCGGCCGCCCTGCAC---------------GAC
Panda_ZBED6_XM_002918192	CTGAAACTTGAAACTGATACCCTACTGAGTGCCATGCTTAAA---------------TCC
Pig_C7ORF29_XM_003360795	CTGCAGCTCGCCTCTGACCTCCAGCTCACCGAGCTCTTCCAC---------------CGC
Pig_ZBED2_XM_003483325	------------------------------------------------------------
Pig_ZBED3_XM_003123724	------------------------------------------------------------
Pig_ZBED4_XM_003126785	CTGCGGGAGGCCATGGTGAGCCGCCTGTCGGCCCCGCTGCAC---------------GAC
Pig_ZBED6_XM_003130096	CTGAAACTGGAAACTGACACTCTACTAAGTGCCATGCTCAAA---------------TCT
Platypus_C7ORF29_XM_003429297	CTCCAGCTGGCCACCGACCACCGGCTGAACGAGCTGTTCCAC---------------CAC
Platypus_ZBED1_XM_001506630	ATCGCCAAGGAGCTGGCCGCCACCTACCAGGACGCCCCC------------GAGATCGAC
Sea_urchin_XM_787779	------GACCAGCTGGAGAGCTTGTTCCGTCAGCCCGAT------------TACCATGTT
Sea_urchin_ZBED_XM_792779	CTTTGTCCAGCGGCAGTCCGAGGTACTTCCGGAGCGGCACCA---------------GTG
Sloth_ZBED2_ENSCHOT00000009698	------------------------------------------------------------
Sloth_ZBED3_ENSCHOT00000003384	------------------------------------------------------------
Sponge_z4_XM_003389599	TTGGATTCACTTAATCGTAGGTTTTGTGACATTGAGAGTAAT------------------
Sponge_ZBED1_XM_003390986	ATGCTTGCAGACCTGAGGACACGATACCCTGATGATCTACTA------------------
Stickleback_ZBED1	ATCTCTAAGGTCCTGTCAACCACCTACTCTCGGAACACACAGCTGTCGCAGGAAATCTCC
Stickleback_ZBED4_ENSGACT00000025175	CTGAAGGACGCCATGGTGGGCCAAATGTCGGCGACCCTGCAC---------------GAC
Tunicate_z3_XM_002120963	GTGCCATTTATCGAGAGGTTACATAACGAAACTTCACGTCGG------------------
Tunicate_z4_XM_002124021	TGTGAAAGCCTGTTAAGAAGATATTGTAATGTTGAAAATGTT------------------
Zebrafinch_ZBED4_XM_002188961	TTGAAAGAAGCTATGGTGAGTAGATTGTCCTCCACGCTTCAT---------------GAT
Zebrafish_ZBED_CR354586	ATACTGAATGATTTGGCAGACCGTTACCAAGGGGAGCAA------------------GCA
Zebrafinch_ZBED1_XM_002198303	ATTGCTAAAGAGTTGTCAACCACCTACCAGCACACACCT------------GAGATAGAC
Zebrafish_AClike1_hAT-6_DR	AAAACCGGCATTCTGACCAAACTGGAAGCGAAA---------------------TATGAA
Zebrafish_AClike2_hAT-7_DR	AAACGCCGCATTCTGGAAAAACTGGATAGCAAA---------------------TATGAT
Zebrafish_ZBED4_NM_001082941	TTAAAAGAGGCATTGGTGACAAGAATGTCCCCTACACTTCAT---------------GAT
Aphid_XM_003243246	AGTATAGTAGCAAAATCGACTTTCTTAGATCCGAGACTTAAAAAAACTGCATTTGGACTT
Armadillo_ZBED2_ENSDNOT00000013016	------------------------------------------------------------
Chicken_ZBED1_XP_416859	ATGTTCCTCAACGTTGCTACTTTCTTGGATCCTCGCTACAAAAAACTGCCTTTTCTTTCA
Chicken_ZBED4_NM_001199541	CCAAGGTACATTTTTGCGACACTTCTGGATCCTCGCTATAAAACATCTTTATTTACTGAA
Chimp_C7ORF29_XM_001134757	GAGGAGTTTGTGCTGGCCACCTTGCTGGACCCTTGCTTCAAGGGGAAGATTGAGGCCATC
Cow_ZBED1_XM_002700428	CTGTTCCTCAACGTGGCCACCTTCCTGGACCCGCGCTACAAGAGGCTGCCGTTCCTCTCC
Cow_ZBED2_XM_590046	------------------------------------------------------------
Cow_ZBED3_XM_590046	------------------------------------------------------------
Cow_ZBED4_XM_002687994	CCCAGGTACGTGCTGGCCACCCTGCTGGACCCGCGCTACAAGGCCTCCCTGTTCTCCGAG
Cow_ZBED6_XM_003587043	AAGCCCTGTATCTTGGCTACTTTGTTAGATCCTTGCTTTAAAAACAGTTTGGGAGACTTT
Dog_C7ORF29	AAGGAGTTTGTGCTGGCGACCCTGCTTGACCCCCGCTTCAAGGGCAAGATTGAGGCCATC
Dog_ZBED1_XM_548835	ATGTTCCTGAACGTGGCCACCTTCCTGGACCCCCGCTACAAGCGCCTGCCCTTCCTGTCC
Dog_ZBED2_XM_545093	------------------------------------------------------------
Dog_ZBED4_XM_538318	CCGAGGTACATCTTTGCCACGTTGCTGGACCCTCGCTACAAGGCCTCCCTCTTCTCGGAA
Dog_ZBED6_XM_003434303	AAGCCCTGTGTCTTAGCTGCTTTGTTAGATCCTTGTTTTAAAAACAGTTTGGAAGACTTT
Dolphin_ZBED4_ENSTTRT00000009802	CCCAGGTACGTGCTGGCCACCCTGCTGGACCCGCGCTACAAAGCCTCCCTCTTCTCCGAG
Frog_C7ORF29_XM_002941990	GAAGAATACGTTGTGTCCACCTTGCTGGATCCACGTTTCAAAGGAAGGATTGAGGCCATA
Frog_ZBED1_XM_002933619	ATGTTTCTAAATGTTGCAACTTTTTTAGATCCGCGATATAAAAAACTGCCTTTTCTGTCT
Frog_ZBED4_XM_002932186	CCCCGATATATATTTGCGACACTCTTAGACCCCAGGTACAAAGCTTCCTTATTTTCAGAG
Frog_ZBEDX_AAMC01120807	GAAGAATATGTGGTGAGCACCCTGCTGGATCCGCGCTTTAAAGGCCGCATTGAAGCGATT
Hobo_M69216	GCAAATCTAAGCATATGGCATAAGGCGGCATTTTTTTTATATCCACCCGCA---GCACAT
Fugufish_ZBED1_AJ620732	ACATTCCTGGACATCTCTACCTTCCTGGATCCTCGCTACAAAAAACTGCCTTTTCTAACT
Fugufish_ZBED4_ENSTNIT00000009737	CCGCGCTACACGTGGGCCACCATGCTGGACCCGCGGTACAAGACTTCACTGTTCACGGAA
Hermit_U22467	GCTAATTTAACTATACTTCATTATGCGGCATGTTTCCTGTATCCACCAACCAATTCCTGC
Herves_AY462096	ATTTATCGTTCCAATGAGCAGATACTTAAATCTATGATATTAGATCCTAGGATTAAACAA
Homer_AF110403	GTCAATTTAAGTATATGGCATAAGGTTGCAACTTTTTTATACCCACCTGCT---ATAAAT
Human_C7ORF29_NM_138434	GAGGAGTTTGTGCTGGCCACCTTGCTGGACCCTTGCTTCAAGGGGAAGATTGAGGCCATC
Hopper_AF486809	CAACCAGAGTCTGACAAGATGTGTGCCAAATCGACCTTCTTAGACCCACGGTTTAAAAAG
Horse_C7ORF29_XM_001494375	GAGGAGTTCGTGCTGGCGACCCTCCTGGACCCCCGCTTTAAGGGGAAGATTGAGGCCATC
Horse_ZBED1_XM_001916785	ATGTTCCTGAACGTGGCCACCTTCCTGGACCCCCGCTACAAGCGCCTGCCCTTCCTGTCC
Horse_ZBED2_XM_001503190	------------------------------------------------------------
Horse_ZBED4_NM_001256974	CCCAGGTACATCTTTGCTACACTGTTGGACCCTCGTTACAAAGCCTCCCTGTTCTCCGAG
Horse_ZBED6_XM_001915375	AAGCCCTGTATCTTGGCTGCTTTGTTAGATCCTTGCTTTAAGAATAGTTTGGAAGACTTT
Hermes_L34807	GAAAATTTAAGCATATGGCACTACACAGCATTTTTTTTCTATCCGCCCGCC---TTGCAT
Human_ZBED1_NM_001171135	ATGTTTCTCAACGTGGCCACCTTCCTGGACCCCCGCTACAAGAGGCTGCCCTTCCTCTCC
Human_ZBED2_NM_024508.4	------------------------------------------------------------
Human_ZBED3_NM_032367	------------------------------------------------------------
Human_ZBED4_NM_014838	CCGCGGTACGTCTTCGCCACGCTGCTGGATCCTCGCTACAAGGCCTCCCTGTTTACGGAG
Human_ZBED6_NM_001174108	AAGCCCTGTATCTTGGCTACTTTGTTAGATCCTTGCTTTAAAAACAGTTTGGAAGACTTT
Hydra_XM_002157451	GAACATTATTCAGTTGCTACTTTACTTAATCCAAAATACAAATGGTATTTTTTCCGATCT
Lizard_ZBED1_XM_003218808	ATGTTTCTTAATGTTGCAACTTTCTTGGACCCAAGGTACAAGAAACTGCCCTTTCTTTCA
Lizard_ZBED4_XM_003224971	CCAAGGTATATTTTTGCTACACTCTTGGATCCTCGCTATAAGGCCTCCTTATTCACTGAA
Medakafish_ZBED4_ENSORLT00000014543	CAGCGATACACCTGGGCGACCATGCTCGACCCGAGATACAAAACGTCACTGTTCACAGAA
Mouse_ZBED3_NM_028106	------------------------------------------------------------
Mouse_ZBED4_NM_181412	CCCAGGTACATCTTTGCCACACTGCTGGACCCTCGCTACAAAGCTTCCCTGTTCACAGAG
Mouse_ZBED6_NM_001166552	AAGCATTGTATCTTGGCTACTTTGTTAGATCCTTGTTTTAAGAACAGTTTGGAGGACTTT
Nile_Tilapia_ZBED4_XM_003445069	CCTCAATACATCTGGGCAACCATGCTGGACCCGCGATACAAAACGTCATTGTTCACAGAG
Panda_C7ORF29	AAGGAGTTTGTGCTGGCGACCCTGCTGGACCCCCGCTTCAAGGGCAAGATCGAGGCCATC
Panda_ZBED1_XM_002920805	ATGTTTCTGAACGTGGCCACCTTCCTGGACCCGCGCTACAAGCGCCTGCCCTTCCTGTCC
Panda_ZBED2	------------------------------------------------------------
Panda_ZBED4_XM_002917242	CCCAGGTACATCTTCGCCACGTTGCTGGACCCTCGCTACAAGGCCTCCCTGTTCTCGGAA
Panda_ZBED6_XM_002918192	AAGCCCTGTATCTTGGCTGCTTTGTTAGATCCGTGCTTTAAAAACAGTTTGGAAGACTTT
Pig_C7ORF29_XM_003360795	GAGGAGCTGGTGCTGGCCACGCTCCTGGACCCCCGCTTCAAGGGGAGGATTGAGGCCATC
Pig_ZBED2_XM_003483325	------------------------------------------------------------
Pig_ZBED3_XM_003123724	------------------------------------------------------------
Pig_ZBED4_XM_003126785	CCCCGGTACGCGCTGGCCACGCTGCTGGACCCGCGGTACAAGGCCTCCCTCTTCTCCCAG
Pig_ZBED6_XM_003130096	AAGCCTTGTATCCTGGCTGCTTTGTTAGATCCTTGTTTTAAAAACAGTTTGGAAGACTTT
Platypus_C7ORF29_XM_003429297	GAGGCGTACGTGCTGGCCACCCTGCTGGACCCGCGCTTCAAGGGGAAGATGGAGGCCATC
Platypus_ZBED1_XM_001506630	ATGTTCCTCAACGTGGCCACCTTCCTGGACCCCCGCTACAAGAAGCTCCCCTTCCTGTCG
Sea_urchin_XM_787779	CGAACGGCAGCCATGGGCGCCGCAGTCGACCCACGCTACAAAGACCTGAACTTCCTCCAT
Sea_urchin_ZBED_XM_792779	TCTCCGACGTTGAAGGCTTCAGCGCTTGATCCTCGACACAAGACTTTAGCATTTGTTGCA
Sloth_ZBED2_ENSCHOT00000009698	------------------------------------------------------------
Sloth_ZBED3_ENSCHOT00000003384	------------------------------------------------------------
Sponge_z4_XM_003389599	GAAACACTAGTGGTAGCTACACTTTTGGACCCGTGCTTCAAAGATAAGTTCTTTACAAGT
Sponge_ZBED1_XM_003390986	CTGCTGCTTAGCAAAGCAGCATTTCTTGATCCTCGACTGAAAGCTTTGCCTTTTCTCACT
Stickleback_ZBED1	ACATTCCTCAACATTGCTACCTTTCTGGACCCTCGGTACAAGAAGTTGCCCTTCCTGTCA
Stickleback_ZBED4_ENSGACT00000025175	CCGCGGTACACCTGGGCGACCATGCTGGACCCGCGGTACAAGACGTCGCTGTTCACCGAG
Tunicate_z3_XM_002120963	TTTGCGATACCACAACCGGGTATTCTGCAACCACGAGAAGCATAT------TTCTTTAAC
Tunicate_z4_XM_002124021	AAACCAGTGGTGATTGCTTGCCTCCTGGATCCCCGATTCAAAGACAAACCATTTTCATCA
Zebrafinch_ZBED4_XM_002188961	CCAAGGTACATTTTTGCTACGCTTCTGGATCCCCGGTATAAAACATCATTATTTACAGAA
Zebrafish_ZBED_CR354586	GAGTTTCTGTATGAGAGCAGTGCGTTGGACCCCCGGTTCCGGGCACTACCCCATCTGAAT
Zebrafinch_ZBED1_XM_002198303	ATGTTTCTCAATGTTGCAACTTTCTTGGATCCCCGCTACAAAAAACTGCCTTTTCTTTCA
Zebrafish_AClike1_hAT-6_DR	AGCAGCAGCGTGCGCAAAATTCTGCGCAAATGCACCTTTCTGGATCCGCGCTATCGCGGC
Zebrafish_AClike2_hAT-7_DR	GATAGCACCCTG---CAGCTGATGCGCAAAAGCACCCTGCTGGATCCGCGCTATAAAGGC
Zebrafish_ZBED4_NM_001082941	CCCAGGTACATATGGGCAACCATGTTGGACCCGAGGTACAAGACCTCCCTCTTTACTGAG
Aphid_XM_003243246	GCTAAAAATTGCTTAGATTTTTGGAAGCAACATAAACATACT---------------TTT
Armadillo_ZBED2_ENSDNOT00000013016	------------------------------------------------------------
Chicken_ZBED1_XP_416859	GCCGAAGACCCGCTAAAGTGGTGGTCTGACAGACTAGCACTG---------------TTT
Chicken_ZBED4_NM_001199541	---TGTGATCCTCTAACTTACTGGAACTTCAAGAAGTCATCT---------------TGG
Chimp_C7ORF29_XM_001134757	CTGGATGACCCCCTGGCTTACTGGGAGAAGAAGCGAGAAGCC---------------TGG
Cow_ZBED1_XM_002700428	ACTGAGGACCCGCTCAAGTGGTGGTCGGACCGCCTGGCGCTG---------------TTC
Cow_ZBED2_XM_590046	------------------------------------------------------------
Cow_ZBED3_XM_590046	------------------------------------------------------------
Cow_ZBED4_XM_002687994	---TGCGACCCGCTCGCCTACTGGAGCCTCAAGAGGGCCGCC---------------TGG
Cow_ZBED6_XM_003587043	TTTGATGACCCTTTGTTTTATTGGCAGAAGAAGGTGAACATA---------------TGG
Dog_C7ORF29	CTGGAGGACCCGCTGGTTTACTGGGAGAAGAGGCAGGAGGTC---------------TGG
Dog_ZBED1_XM_548835	GCCGAGGACCCGCTCAAGTGGTGGTCCGACCGCCTGGCGCTC---------------TTC
Dog_ZBED2_XM_545093	------------------------------------------------------------
Dog_ZBED4_XM_538318	---TGTGACCCCCTCACCTACTGGAACCTGAAGAAGTCGGCC---------------TGG
Dog_ZBED6_XM_003434303	TTCGGTGACCCTTTGATTTACTGGCAGAGGAAGGTGAGCATA---------------TGG
Dolphin_ZBED4_ENSTTRT00000009802	---TGTGACCCGCTCGCCTACTGGAACCTGAAGAGGGCGGCC---------------TGG
Frog_C7ORF29_XM_002941990	CTTGAAGACCCGCTGGTCTACTGGGAGAAGAGAAAGTGCCTG---------------TGG
Frog_ZBED1_XM_002933619	GCAGAAGATCCGCTTAAGTGGTGGTCTGATCGTTTGACATTG---------------TTT
Frog_ZBED4_XM_002932186	---TGTGATCCATTAACTTACTGGAACTTGAAGAAATCGGCA---------------TGG
Frog_ZBEDX_AAMC01120807	CTGGAAGATCCGCTGGTGTATTGGGAAAAACGCAAATGCCTG---------------TGG
Hobo_M69216	CTTTTTGAAGTAATTGAGTGGTGGAAAAATAACGCAAACTTA---------------TAC
Fugufish_ZBED1_AJ620732	ATCGAAGATCCTTTACTGTGGTGGTCAAGTCACGCGCACTTA---------------TTC
Fugufish_ZBED4_ENSTNIT00000009737	---TGTGACCCCCTCGACTATTGGAACCTGAAAAAGTTCCTG---------------TGG
Hermit_U22467	CTATTTAAAGTGTTGCAATTGTGGGAAAGTCATAGTTCAGAG---------------TAT
Herves_AY462096	CTTAATGATCCGCTTCTTTGGTGGAAAGAACATCAAGTTCTT---------------TAT
Homer_AF110403	ATGTTTAATTTGATGGAGTGGTGGCAAAGTAATCAGAGTAAA---------------TAC
Human_C7ORF29_NM_138434	CTGGATGACCCCCTGGCTTACTGGGAGAAGAAGCGAGAAGCC---------------TGG
Hopper_AF486809	ATTCAAAACCCGTTAAACTATTGGGACAGCAAAAAGGCAACT---------------TTT
Horse_C7ORF29_XM_001494375	CTGGAGGACCCCCTGGTTTACTGGGAGAAGAGGCGGGAGGTC---------------TGG
Horse_ZBED1_XM_001916785	GCCGAGGACCCGCTCAAGTGGTGGTCCGACCGCCTGGCGCTC---------------TTC
Horse_ZBED2_XM_001503190	------------------------------------------------------------
Horse_ZBED4_NM_001256974	---TGTGACCCACTCACCTACTGGAACCTAAAGAAGTCGTCC---------------TGG
Horse_ZBED6_XM_001915375	TTCGATGACCCTTTGATTTACTGGCAGAGGAAGGTGAGCATG---------------TGG
Hermes_L34807	ATGTTTAAAGTTATGGAATGGTGGAATCTTAATTCAAAAAAG---------------TAT
Human_ZBED1_NM_001171135	GCCGAAGACCCCCTCAAGTGGTGGTCAGACCGCCTGGCCCTC---------------TTC
Human_ZBED2_NM_024508.4	------------------------------------------------------------
Human_ZBED3_NM_032367	------------------------------------------------------------
Human_ZBED4_NM_014838	---TGTGACCCGCTCACCTACTGGAACCTGAAGAAGGCGTCC---------------TGG
Human_ZBED6_NM_001174108	TTTGATGACCCTTTAATTTACTGGCAGAGGAAGATAAGCATA---------------TGG
Hydra_XM_002157451	CAATCTCATTGCCTAGAATTTTGGAAAAACTATGAAAAAAATGCGACTAGCAAAATCAAG
Lizard_ZBED1_XM_003218808	GCAGAAGATCCACTCAAGTGGTGGTCTGATAGACATGCTTTA---------------TTT
Lizard_ZBED4_XM_003224971	---TGTGATCCCTTAACTTACTGGAACTTTAAAAAATCATCT---------------TGG
Medakafish_ZBED4_ENSORLT00000014543	---TGCGACCCTCTCGACTATTGGAACCTGAAGAAGTTCCTG---------------TGG
Mouse_ZBED3_NM_028106	------------------------------------------------------------
Mouse_ZBED4_NM_181412	---TGTGACCCACTCACCTACTGGAACCTAAAGCGGTCATCG---------------TGG
[truncated: 557 more rows]
